# Supplementary material for: Clinical Phenotypic Spectrum of 4095 Individuals with Down Syndrome from Text Mining of Electronic Health Records
Source: Genes (Basel). 2021 Jul 28;12(8):1159. doi: 10.3390/genes12081159 (PMC8393657; doi:10.3390/genes12081159)
Supplement: Supplementary file 1 [file genes-12-01159-s001.zip]

Archive with 5 entries (5 files):
- Figure S.pdf
- Figure S1.pdf
- supplementary file & table S1.pdf
- Table S2.tsv
- Table S3.tsv
