# Supplementary material for: Clinical Phenotypic Spectrum of 4095 Individuals with Down Syndrome from Text Mining of Electronic Health Records
Source: Genes (Basel). 2021 Jul 28;12(8):1159. doi: 10.3390/genes12081159 (PMC8393657; doi:10.3390/genes12081159)
Supplement: Supplementary file 1 [file genes-12-01159-s001.zip › Table S2.tsv]

Term	TC	DC	PC	IDF	TF-IDF	PF
Dyspnea	24617	15143	2137	0.7606829112701178	18725.73122673649	0.6014635519279482
Global developmental delay	26477	16700	2041	0.7181783624714758	19015.208503157264	0.5744441317196736
Abnormal heart morphology	99962	25663	2009	0.5315874096670814	53138.54064514079	0.5654376583169153
Abnormality of the dentition	11766	8870	1840	0.9929712137873328	11683.299301421757	0.5178722206585984
Abnormal muscle tone	19207	11642	1735	0.8748672386701972	16803.575053138477	0.4883197298057979
Abnormal cardiac septum morphology	66020	21011	1718	0.6184481108586654	40829.94427888909	0.48353504081058263
Snoring	11853	7801	1717	1.048744555717695	12430.76921892184	0.48325358851674644
Apnea	39804	14373	1680	0.7833474080412512	31180.360229673966	0.4728398536448072
Hypotonia	15932	10734	1669	0.9101332426680424	14500.242822187252	0.46974387841260906
Language impairment	10837	7937	1649	1.0412384533134234	11283.90111855757	0.46411483253588515
Delayed speech and language development	9044	6994	1606	1.0961692056458332	9913.754295860916	0.4520123839009288
Abnormal ear physiology	22842	10648	1575	0.9136267911524404	20869.063163504044	0.44328736279200676
Exertional dyspnea	6548	6496	1555	1.1282488173859402	7387.7732562431365	0.43765831691528284
Abnormality of the upper respiratory tract	13465	7797	1483	1.048967299398384	14124.344686399241	0.41739375175907684
Abnormal heart sound	14874	11023	1473	0.8985950262054337	13365.702419779622	0.4145792288207149
Heart murmur	14382	10931	1462	0.9022349393165631	12975.94289725081	0.41148325358851673
Abnormality of dental structure	7501	6386	1455	1.1356659194156329	8518.630061536662	0.4095130875316634
Carious teeth	7473	6374	1451	1.1364827744813453	8492.935773699093	0.4083872783563186
Hearing abnormality	21790	9870	1427	0.9465776809494223	20625.92766788791	0.4016324233042499
Hearing impairment	21405	9685	1404	0.9547952085639295	20437.39143931091	0.3951590205460174
Abnormality of thyroid physiology	39190	15979	1375	0.737345236868318	28896.55983286938	0.38699690402476783
Abnormality of the middle ear	18364	9045	1363	0.9844862624232266	18079.105723140132	0.38361947649873346
Abnormal central motor function	14924	8826	1363	0.9951309105078854	14851.333708419681	0.38361947649873346
Abnormal cardiac ventricle morphology	41820	14736	1361	0.7725152207662853	32306.58653244605	0.3830565719110611
Abnormal vascular morphology	39364	14093	1356	0.7918913816905117	31172.0123488653	0.3816493104418801
Abnormal blood vessel morphology	39305	14075	1355	0.7924464300956753	31147.106934910516	0.3813678581480439
Sleep apnea	35087	12229	1355	0.8535038886218713	29946.8909400756	0.3813678581480439
Respiratory distress	13707	8867	1311	0.9931181251543207	13612.670141490275	0.3689839572192513
Hypothyroidism	33614	14893	1303	0.7679126441131902	25812.615619220775	0.36673233886856177
Abnormality of eye movement	27751	8330	1289	1.0202498322122715	28312.953093722746	0.36279200675485507
Otitis media	12417	7731	1279	1.0526591603484918	13070.868794047223	0.3599774838164931
Recurrent infections	10592	6855	1269	1.1048873744935275	11702.967070635443	0.35716296087813115
Abnormality of the outer ear	8619	5156	1230	1.2285819249376937	10589.147611037983	0.34618632141851957
Abnormal cardiac atrium morphology	19090	9037	1218	0.984870551338382	18801.178825049712	0.3428088938924852
Abnormal anterior eye segment morphology	10866	6107	1200	1.1550669136231935	12550.957083429621	0.3377427526034337
Vascular skin abnormality	12914	7952	1191	1.0404184622298023	13435.964021235666	0.335209681958908
Atrial septal defect	18705	8837	1175	0.9945899786255842	18603.80555019155	0.33070644525752885
Abnormal atrial septum morphology	18741	8840	1175	0.994442568605986	18636.848178244785	0.33070644525752885
Abnormal morphology of the great vessels	36208	12899	1172	0.8303387908636778	30064.906939592045	0.32986208837602027
Abnormal conjugate eye movement	20186	6418	1169	1.1334951208595738	22880.732509671358	0.3290177314945117
Strabismus	20174	6415	1167	1.1336981729081117	22871.226940248245	0.3284548269068393
Heterotropia	13644	6383	1161	1.1358699891892539	15497.81013249818	0.32676611314382215
Abnormality of bone marrow cell morphology	6440	6025	1158	1.160937782372153	7476.439318476665	0.3259217562623135
Abnormality of multiple cell lineages in the bone marrow	6404	6009	1152	1.1620926296058205	7442.041199995674	0.32423304249929635
Obstructive sleep apnea	28542	10362	1138	0.9254512456679567	26414.22945385482	0.32029271038558965
Abnormal skull morphology	8927	5136	1113	1.2302698185582621	10982.618670269607	0.31325640303968477
Abnormal ventricular septum morphology	33680	12792	1111	0.8339563828808808	28087.650975428067	0.3126934984520124
Abnormality of the orbital region	8595	5508	1111	1.199900902034173	10313.148252983718	0.3126934984520124
Abnormality of the ocular adnexa	8570	5504	1110	1.2002164083916043	10285.854619916048	0.3124120461581762
Ventricular septal defect	33577	12781	1109	0.834329998772295	28014.29836877735	0.31213059386434
Abnormal ocular adnexa morphology	8484	5467	1105	1.203145759727502	10207.488625528127	0.31100478468899523
Abnormal granulocyte morphology	12919	6457	1103	1.1308640472132196	14609.632625947585	0.31044188010132284
Abnormal myeloid leukocyte morphology	12948	6474	1103	1.1297221385525047	14627.642249977831	0.31044188010132284
Abnormal granulocyte count	12820	6418	1101	1.1334951208595738	14531.407449419736	0.30987897551365046
Abnormality of mouth shape	3816	3525	1098	1.3937357122916416	5318.495478104905	0.3090346186321419
Open mouth	3757	3500	1093	1.3968267892687833	5247.878247282819	0.30762735716296086
Generalized hypotonia	4183	3543	1089	1.3915236812858818	5820.743558818844	0.3065015479876161
Myelofibrosis	5593	5514	1088	1.1994280718493042	6708.401205853159	0.3062200956937799
Systolic heart murmur	7574	7039	1081	1.0933838684158108	8281.289419381352	0.30424992963692654
Abnormal fundus morphology	7673	4893	1067	1.2513196178591208	9601.375427833034	0.30030959752321984
Abnormal posterior eye segment morphology	7855	4912	1067	1.249636475485948	9815.894514942122	0.30030959752321984
Abnormal heart valve physiology	13606	6194	1057	1.1489236325982912	15632.25494513235	0.29749507458485785
Abnormal retinal morphology	6115	4462	1052	1.2913652676712402	7896.698611809634	0.2960878131156769
Abnormal pharynx morphology	4453	3291	1048	1.4235669513246856	6339.143634248825	0.2949620039403321
Abnormality of the pharynx	4453	3291	1048	1.4235669513246856	6339.143634248825	0.2949620039403321
Abnormality of the vertebral column	10795	5088	1046	1.2343477309787017	13324.783755915085	0.29439909935265973
Type II diabetes mellitus	8857	4627	1046	1.275595334119162	11297.947874293417	0.29439909935265973
Nasal obstruction	5648	4362	1045	1.3012091723763777	7349.229405581781	0.29411764705882354
Abnormality of neutrophils	11085	5986	1011	1.1637581211148866	12900.258772558518	0.2845482690683929
Abnormal neutrophil count	10987	5947	1008	1.1665968951197816	12817.40008668104	0.28370391218688434
Retinal degeneration	3558	3533	1002	1.3927511961842136	4955.408756023432	0.28201519842386713
Congenital malformation of the great arteries	28656	10925	1000	0.9024733879765996	25861.27740585744	0.28145229383619474
Abnormality of blood circulation	13612	6758	992	1.1110766461801815	15123.97530780463	0.2792006754855052
Abnormality of the lymphatic system	5100	3673	990	1.3758739052737654	7016.956916896203	0.2786377708978328
Scarring	6770	4903	987	1.2504329403728809	8465.431006324403	0.27779341401632424
Abnormality of coordination	5440	4492	982	1.2884550860296389	7009.195668001235	0.27638615254714327
Abnormality of refraction	8583	4476	981	1.2900047557627465	11072.110818711653	0.2761047002533071
Visual impairment	8822	5194	962	1.2253928883257752	10810.416060809988	0.27075710667041936
Abnormal nasal mucus secretion	4410	3410	961	1.4081404546265612	6209.899404903135	0.27047565437658316
Rhinorrhea	4410	3410	961	1.4081404546265612	6209.899404903135	0.27047565437658316
Erythema	6444	4751	958	1.2641098031998537	8145.923571819857	0.2696312974950746
Incoordination	4894	4223	949	1.3152737521941513	6436.949743238177	0.26709822685054885
Peripheral neuropathy	3265	2511	917	1.5410481209061366	5031.522114758536	0.2580917534477906
Abnormality of the auditory canal	5651	3025	908	1.4601694546305715	8251.41758811736	0.2555586828032648
Neutrophilia	9071	4832	905	1.2567679080059837	11400.141693522279	0.25471432592175625
Abnormal appendicular skeleton morphology	8371	4344	903	1.3030050170382685	10907.454997627347	0.25415142133408386
Failure to thrive	7746	5371	903	1.2108396812435593	9379.16417091261	0.25415142133408386
Patent ductus arteriosus	19027	8029	902	1.0362333757035345	19716.41243951115	0.25386996904024767
Abnormality of dental eruption	3290	2438	901	1.553861132336696	5112.203125387729	0.2535885167464115
Hematological neoplasm	12126	4960	892	1.2454131571288616	15101.879943344575	0.25105544610188574
Impacted tooth	3196	2379	891	1.5645003915817928	5000.1432514954095	0.25077399380804954
Unerupted tooth	3197	2380	891	1.5643178765625472	5001.124251370464	0.25077399380804954
Abnormal reproductive system morphology	9921	5212	882	1.223890426578512	12142.216922085418	0.24824092316352378
Abnormality of the abdominal wall	4511	3564	882	1.3889571382542218	6265.585650664795	0.24824092316352378
Abdominal wall defect	4466	3530	869	1.3931201282312364	6221.674492680702	0.24458204334365324
Feeding difficulties	11283	7890	869	1.0438178304096388	11777.396580511955	0.24458204334365324
Chronic otitis media	6000	4635	858	1.2748450951385433	7649.07057083126	0.24148606811145512
Sensory impairment	2179	2022	848	1.6351136823640768	3562.9127138713234	0.23867154517309316
Cognitive impairment	3646	3173	827	1.4394247615186468	5248.142680496986	0.23276104700253308
Cerumen abnormality	4856	2572	824	1.5306238693668746	7432.709509645543	0.23191669012102448
Abnormality of the lower limb	9133	4410	823	1.2964562441512206	11840.534877833097	0.23163523782718828
Abnormal eyelid morphology	4301	3054	822	1.4560258008986566	6262.366969665122	0.2313537855333521
Recurrent respiratory infections	5384	3686	817	1.3743395027360041	7399.443882730647	0.22994652406417113
Abnormality of reproductive system physiology	6101	3614	816	1.382906685394146	8437.113687589685	0.22966507177033493
Impacted cerumen	4800	2531	813	1.537602688460805	7380.492904611864	0.22882071488882635
Absent speech	4412	3336	809	1.417668791653358	6254.754708774615	0.22769490571348155
Abnormal esophagus morphology	7526	3776	808	1.3638628479930277	10264.431793995527	0.22741345341964536
Ptosis	7472	5169	793	1.2274883014513682	9171.792588444623	0.22319166901210244
Abnormality of facial skeleton	4493	2851	792	1.485897616309599	6676.137990079028	0.22291021671826625
Cardiac shunt	10113	4759	776	1.2633791288203016	12776.55312975971	0.21840698001688713
Small face	2787	2044	775	1.630413942156384	4543.963656789842	0.21812552772305094
Joint swelling	4226	4149	775	1.322951398790086	5590.792611286904	0.21812552772305094
Abnormality of the pituitary gland	7074	3728	770	1.3694189299371153	9687.269510375154	0.21671826625386997
Abnormality of the hypothalamus-pituitary axis	7074	3728	770	1.3694189299371153	9687.269510375154	0.21671826625386997
Abnormal erythrocyte morphology	8704	4621	760	1.2761588651003541	11107.686761833482	0.21390374331550802
Premature birth	9833	6299	759	1.1416232252691865	11225.581174071911	0.21362229102167182
Abnormality of the small intestine	10010	5038	755	1.238636670456965	12398.75307127422	0.21249648184632705
Abnormality of limb bone	5637	3307	733	1.4214606387053563	8012.773620382093	0.20630453138193075
Abnormality of limb bone morphology	5637	3307	733	1.4214606387053563	8012.773620382093	0.20630453138193075
Abnormal atrioventricular valve physiology	6722	3664	728	1.3769393686232463	9255.786435885462	0.20489726991274979
Abnormal nasal morphology	3218	3027	723	1.459882412662486	4697.90160394788	0.20349000844356882
Neoplasm of the skin	6581	3704	723	1.3722238556091624	9030.605193763897	0.20349000844356882
Narrow face	2622	1891	722	1.6642033047740192	4363.541065117479	0.20320855614973263
Abnormality of the tonsils	2907	2118	721	1.6149688778475928	4694.714527902952	0.20292710385589643
Dermatological manifestations of systemic disorders	3819	3001	702	1.4636288381942064	5589.598533063674	0.1975795102730087
Abnormality of the lens	5131	2724	698	1.5056877303783116	7725.683744571117	0.19645370109766394
Cataract	4916	2672	695	1.514058379815551	7443.110995173249	0.19560934421615536
Abnormal paranasal sinus morphology	3603	2285	693	1.58200862921319	5699.977091055124	0.19504643962848298
Sinusitis	3602	2285	693	1.58200862921319	5698.395082425911	0.19504643962848298
Ventricular hypertrophy	5204	3584	691	1.3865268326289715	7215.485637001168	0.1944835350408106
Abnormal liver morphology	4290	2973	687	1.4676999244141213	6296.432675736581	0.1933577258654658
Tremor	3397	2208	687	1.5968957645618977	5424.654912216766	0.1933577258654658
Aspiration	8086	4314	673	1.306014692852533	10560.434806405581	0.1894173937517591
Abnormality of pain sensation	1408	1345	673	1.8121725492806322	2551.5389493871303	0.1894173937517591
Abnormal thyroid-stimulating hormone level	4102	2828	673	1.4894154284941972	6109.582087683197	0.1894173937517591
Otitis media with effusion	2848	2175	672	1.6034355723284028	4566.584509991291	0.1891359414579229
Abnormal internal genitalia	4828	2829	668	1.4892618861620681	7190.156386390465	0.1880101322825781
Abnormal cornea morphology	4269	2735	668	1.5039375029496096	6420.309200091883	0.1880101322825781
Increased thyroid-stimulating hormone level	4038	2789	668	1.4954463193530092	6038.6122375474515	0.1880101322825781
Abnormal nasal bridge morphology	2947	2808	668	1.4924977301612914	4398.390810785326	0.1880101322825781
Abnormal nasopharynx morphology	2072	1646	659	1.7244650027428081	3573.091485683098	0.18547706163805236
Impaired pain sensation	1380	1324	658	1.8190068485153779	2510.229450951221	0.18519560934421617
Pain insensitivity	1380	1324	658	1.8190068485153779	2510.229450951221	0.18519560934421617
Basal cell carcinoma	5908	3276	644	1.4255509405306783	8422.154956655248	0.18125527723050944
Abnormality of the female genitalia	4659	2739	643	1.5033028013650978	7003.887751559991	0.18097382493667324
Abnormality of the neck	2629	2012	641	1.6372668572351692	4304.37456767126	0.18041092034900083
Abnormal morphology of female internal genitalia	4652	2735	641	1.5039375029496096	6996.317263721584	0.18041092034900083
Abnormal female reproductive system physiology	4862	2720	634	1.5063259295848603	7323.756669641591	0.17844075429214748
Premature rupture of membranes	3001	1532	634	1.7556360683224739	5268.663841035745	0.17844075429214748
Nephritis	4149	2490	631	1.5446954865233227	6408.941573585265	0.1775963974106389
Celiac disease	5177	2793	630	1.494823897918054	7738.7033195217655	0.1773149451168027
Glue ear	2657	2042	628	1.6308390958681676	4333.139477721721	0.17675204052913032
Reduced visual acuity	6015	3366	624	1.413780721979254	8503.891042705212	0.17562623135378552
Abnormal involuntary eye movements	7338	3442	620	1.4040839676275176	10303.168154450725	0.17450042217844075
Abnormality of the curvature of the vertebral column	6355	3021	618	1.4607441083457786	9283.028808537423	0.17393751759076836
Abnormality of the uterus	4041	2415	614	1.5579776985315281	6295.787879765905	0.1728117084154236
Epicanthus	2206	2069	611	1.6251343429533245	3585.046360555034	0.171967351533915
Abnormal oral physiology	3788	1707	611	1.7086613125043255	6472.409051766385	0.171967351533915
Depressed nasal bridge	2661	2622	609	1.5222621462649937	4050.7395712111484	0.1714044469462426
Nystagmus	7253	3391	607	1.4105670438409728	10230.842768978575	0.17084154235857021
Gastrointestinal obstruction	2554	1842	593	1.6756052077582289	4279.495700614517	0.16690121024486348
Atrioventricular canal defect	14625	7949	591	1.0405823366353324	15218.516673291737	0.1663383056571911
Abnormality of the curvature of the cornea	3392	2318	589	1.575781401991482	5345.050515555107	0.1657754010695187
Dry skin	2428	2028	585	1.6338268829577607	3966.931671821443	0.16464959189417394
Abnormal right ventricle morphology	5284	3133	583	1.444934438737354	7635.033574288178	0.16408668730650156
Pain in head and neck region	1575	1313	580	1.8226301075295799	2870.6424193590883	0.16324233042499298
Astigmatism	3299	2265	578	1.5858266272702084	5231.642043364417	0.16267942583732056
Pharyngitis	2238	1571	570	1.7447186485790858	3904.680335519994	0.16042780748663102
Flushing	9048	5330	567	1.2141676245924868	10985.788667312821	0.15958345060512244
Abnormality of the upper limb	2406	1812	555	1.6827366402782649	4048.664356509505	0.1562060230790881
Tachypnea	6006	3383	554	1.4115928358310785	8478.026572001458	0.1559245707852519
Abnormality of the tongue	2013	1646	552	1.7244650027428081	3471.348050521273	0.15536166619757952
Pallor	1706	1480	548	1.7706331182241017	3020.7000996903175	0.15423585702223472
Zonular cataract	2137	1520	548	1.7590512456742866	3759.0925120059505	0.15423585702223472
Abnormality of the pinna	2162	1864	546	1.6704489256010966	3611.510577149571	0.15367295243456233
Abnormality of salivation	3463	1477	544	1.7715143383071097	6134.754153557521	0.15311004784688995
Abnormality of joint mobility	4705	2664	543	1.5153606131207955	7129.771684733343	0.15282859555305375
Leukemia	9468	3963	543	1.3428707612848694	12714.300367845144	0.15282859555305375
Overweight	2260	1779	542	1.690718885535134	3821.024681309403	0.15254714325921756
Stridor	4462	2293	539	1.5804907788891203	7052.149855403255	0.15170278637770898
Right ventricular hypertrophy	3677	2748	538	1.5018781052315462	5522.405792936395	0.1514213340838728
Caesarian section	3441	2939	537	1.4726952475464465	5067.544346807323	0.1511398817900366
Amblyopia	4811	2712	533	1.5076051484240334	7253.088369068025	0.15001407261469182
Esophageal obstruction	1800	1359	532	1.8076753768865648	3253.8156783958166	0.1497326203208556
Hepatitis	2715	1945	531	1.6519752279573325	4485.1127439041575	0.1494511680270194
Abnormal tongue morphology	1779	1482	526	1.7700466299757496	3148.9129547268585	0.14804390655783844
Pruritus	3952	2818	524	1.4909538448457216	5892.249594830291	0.14748100197016606
Anemia	5311	3117	522	1.4471580313422192	7685.856304458526	0.14691809738249367
Esodeviation	5666	2895	520	1.479246265555604	8381.409340638053	0.1463551927948213
Dysphagia	13054	4134	517	1.3245243613277897	17290.341012772966	0.14551083591331268
Oral-pharyngeal dysphagia	6755	4133	516	1.3246294283373508	8947.871788418804	0.1452293836194765
Esotropia	5616	2876	515	1.482105951908214	8323.50702591653	0.1449479313256403
Abnormal tricuspid valve physiology	2583	1939	513	1.6533170245403537	4270.517874387733	0.1443850267379679
Abnormality of the biliary system	3061	2261	511	1.5865942712736993	4856.565064368794	0.14382212215029552
Abnormal uterus morphology	3748	2143	510	1.6098726625772304	6033.80273933946	0.14354066985645933
Tricuspid regurgitation	2533	1901	510	1.6619127167536158	4209.624911536909	0.14354066985645933
Neoplasm of the endocrine system	2776	1608	509	1.7346087892066266	4815.273998837595	0.14325921756262314
Abnormal foot morphology	3785	2145	502	1.609467537098316	6091.834627917126	0.14128905150576976
Drooling	1661	1343	501	1.8128188209503437	3011.092061598521	0.14100759921193357
Excessive salivation	3322	1343	501	1.8128188209503437	6022.184123197042	0.14100759921193357
Abnormality of the voice	2430	1643	501	1.7252572701839974	4192.375166547114	0.14100759921193357
Growth delay	4843	2816	499	1.4912621831489845	7222.182752990532	0.14044469462426118
Abnormality of the endometrium	3643	2059	496	1.6272384870010277	5928.029808144744	0.1396003377427526
Regional abnormality of skin	1677	1087	494	1.9046652895327645	3194.123690546446	0.13903743315508021
Cortical cataract	1709	1264	492	1.8391477596726928	3143.103521280632	0.13847452856740783
Stroke	3864	2157	492	1.607044688516514	6209.6206764278095	0.13847452856740783
Left-to-right shunt	2038	1535	491	1.7547864538058537	3576.25479285633	0.13819307627357164
Aplasia/Hypoplasia of the ear	2000	1693	491	1.7122378755101237	3424.4757510202476	0.13819307627357164
Cardiac conduction abnormality	5050	2968	491	1.4684309370120696	7415.576231910952	0.13819307627357164
Endometriosis	3625	2042	490	1.6308390958681676	5911.791722522107	0.13791162397973544
Aplasia/Hypoplasia of the external ear	1925	1650	488	1.7234108894051527	3317.565962104919	0.13734871939206306
Heart block	5029	2961	487	1.46945642622976	7389.896367509463	0.13706726709822686
Abnormal reflex	1316	962	485	1.957719761581246	2576.35920624092	0.13650436251055445
Abnormality of the larynx	5928	3169	485	1.4399725944287585	8536.15753977368	0.13650436251055445
Abnormal thorax morphology	1731	1318	479	1.8209794233610679	3152.1153818380085	0.1348156487475373
Abnormal larynx morphology	5875	3137	478	1.4443803149213141	8485.73435016272	0.1345341964537011
Microtia	1876	1630	478	1.7287072292151011	3243.05476200753	0.1345341964537011
Arthritis	2629	1632	477	1.7281746792012167	4543.371231619999	0.1342527441598649
Abnormal digit morphology	2664	1750	474	1.6978567849327646	4523.090475060885	0.13340838727835633
Abnormal mitral valve physiology	4139	2423	469	1.5565414194815528	6442.524935234147	0.13200112580917533
Neoplasm of the thyroid gland	2522	1395	469	1.7963206260094426	4530.320618795814	0.13200112580917533
Thyroid carcinoma	2429	1304	466	1.8256172422231576	4434.4242813600495	0.13115676892766676
Patent foramen ovale	2133	1627	464	1.7295072806822003	3689.039029695133	0.13059386433999437
Mitral regurgitation	3821	2322	462	1.575032618216504	6018.199634205262	0.13003095975232198
Leukocytosis	1983	1585	462	1.7408655670652888	3452.1364194904677	0.13003095975232198
Bradycardia	2880	1979	459	1.6444490394126627	4736.013233508469	0.1291866028708134
Abnormality of muscle size	1634	1317	459	1.8213090586572753	2976.019001845988	0.1291866028708134
Abnormal aortic valve physiology	3546	1981	458	1.644010358080512	5829.660729753496	0.1289051505769772
Complete atrioventricular canal defect	9068	5766	458	1.18002019556687	10700.423133400378	0.1289051505769772
Food allergy	3321	2358	457	1.5683510328599888	5208.493780128023	0.12862369828314102
Intercostal retractions	3050	2377	457	1.5648656518908788	4772.84023826718	0.12862369828314102
Dehydration	1980	1462	457	1.7759474609972175	3516.3759727744905	0.12862369828314102
Abnormality of forebrain morphology	3905	2821	453	1.4904917474636927	5820.3702738457205	0.12749788910779622
Abnormality of the hand	1927	1480	453	1.7706331182241017	3412.010018817844	0.12749788910779622
Abnormal cerebral morphology	3901	2817	451	1.4911079866332857	5816.812255856447	0.12693498452012383
Lymphoma	2230	943	451	1.9663831408817307	4385.034404166259	0.12693498452012383
Abnormality of the nail	1689	1044	445	1.9221943349528157	3246.586231735306	0.12524627075710668
Esophagitis	2703	1836	444	1.6770221567538355	4532.9908897056175	0.12496481846327047
Aortic regurgitation	3322	1904	443	1.6612278895706034	5518.599049153545	0.12468336616943428
Conductive hearing impairment	2651	1778	441	1.6909630769848643	4482.743117086875	0.12412046158176189
Functional abnormality of the middle ear	2651	1778	441	1.6909630769848643	4482.743117086875	0.12412046158176189
Lacrimation abnormality	2225	1561	438	1.7474919305566416	3888.1695454885275	0.12327610470025331
Epiphora	2225	1561	438	1.7474919305566416	3888.1695454885275	0.12327610470025331
Prenatal maternal abnormality	2320	1801	437	1.6853811207995257	3910.0842002548998	0.12299465240641712
Cholestasis	2103	1767	434	1.693658284112295	3561.7633714881563	0.12215029552490853
Abnormal consumption behavior	1365	1161	430	1.8760626138804852	2560.8254679468623	0.12102448634956375
Urticaria	5310	3373	428	1.4128784924298576	7502.384794802544	0.12046158176189135
Paronychia	1489	935	427	1.9700832227465412	2933.4539186695997	0.12018012946805516
Anaplastic thyroid carcinoma	2198	1129	427	1.8882008916940913	4150.265559943613	0.12018012946805516
Abnormality of the periungual region	1489	935	427	1.9700832227465412	2933.4539186695997	0.12018012946805516
Recurrent acute respiratory tract infection	3594	2331	425	1.5733525600984823	5654.629100993946	0.11961722488038277
Bronchiolitis	3591	2328	424	1.5739118576412081	5651.917480789578	0.11933577258654658
Abnormal systemic arterial morphology	5485	2505	424	1.5420871034157946	8458.347762235633	0.11933577258654658
Motor delay	1353	1220	421	1.8545350029443108	2509.1858589836525	0.118491415705038
Eosinophilia	1793	1437	420	1.7834380654848334	3197.7044514143063	0.1182099634112018
Abnormal eosinophil morphology	1793	1437	420	1.7834380654848334	3197.7044514143063	0.1182099634112018
Abnormal eosinophil count	1793	1437	420	1.7834380654848334	3197.7044514143063	0.1182099634112018
Enlarged tonsils	1427	1124	419	1.890128522386017	2697.213401444846	0.1179285111173656
Jaundice	1783	1573	418	1.7441661109957722	3109.848175905462	0.11764705882352941
Syncope	1913	1226	416	1.852404363436663	3543.649547254336	0.11708415423585702
Bundle branch block	2445	2027	413	1.6340410849260505	3995.2304526441935	0.11623979735434843
Skeletal muscle hypertrophy	1198	1055	410	1.9176423739853476	2297.3355640344466	0.11539544047283985
Lethargy	1310	1023	407	1.9310191999068989	2529.6351518780375	0.11455108359133127
Abnormality of the vasculature of the eye	1890	1319	407	1.8206500380726938	3441.0285719573913	0.11455108359133127
Macroglossia	1189	1046	406	1.9213631490878036	2284.5007842653986	0.11426963129749508
Red eye	1884	1316	406	1.8216389443411223	3431.9677711386744	0.11426963129749508
Intellectual disability	2609	1852	406	1.6732538512731434	4365.519297971631	0.11426963129749508
Aplasia/Hypoplasia involving the central nervous system	3645	2608	403	1.5245872465591765	5557.120513708199	0.11342527441598649
Tachycardia	3190	2206	401	1.5972893255148872	5095.35294839249	0.1128623698283141
Ear pain	1052	873	401	1.9998805899134893	2103.874380588991	0.1128623698283141
Right bundle branch block	2263	1947	401	1.6515288820990275	3737.409860190099	0.1128623698283141
Muscle weakness	1718	1417	398	1.7895249833715987	3074.4039214324066	0.11201801294680552
Abnormality of skin adnexa physiology	1200	963	398	1.9572685464945245	2348.722255793429	0.11201801294680552
Acute leukemia	6316	2988	398	1.4655142404756978	9256.187942844506	0.11201801294680552
Abnormal nasopharyngeal adenoid morphology	1234	948	397	1.9640864962809927	2423.682736410745	0.11173656065296932
Hypohidrosis or hyperhidrosis	1194	958	396	1.9595293245405148	2339.6780135013746	0.11145510835913312
Hyperhidrosis	1189	955	396	1.9608914620353126	2331.499948359987	0.11145510835913312
Hypermetropia	1761	1271	396	1.836749283065051	3234.515487477555	0.11145510835913312
Myopia	2805	1605	390	1.7354197968781682	4867.852530243262	0.10976639459611595
Kyphosis	1402	1122	386	1.8909019766989164	2651.044571331881	0.10864058542077118
Holosystolic murmur	2287	2239	386	1.5908407400400288	3638.252772471546	0.10864058542077118
Abnormal eating behavior	1155	997	381	1.9421996753074033	2243.240624980051	0.1072333239515902
Hernia	4231	2356	381	1.568719547503995	6637.252405489403	0.1072333239515902
Abnormal pulmonary valve physiology	3338	1984	380	1.6433531658008993	5485.512867443402	0.10695187165775401
Atelectasis	2757	1691	380	1.7127512260213174	4722.055130140772	0.10695187165775401
Congestive heart failure	4288	2761	377	1.499828426979796	6431.2642948893645	0.10610751477624543
Abnormal conjunctiva morphology	1595	1119	374	1.892064747090709	3017.843271609681	0.10526315789473684
Aplasia/hypoplasia involving the skeleton	2277	1114	374	1.8940096427813489	4312.659956613132	0.10526315789473684
Aplasia/Hypoplasia of the cerebrum	2682	2141	373	1.6102781663246208	4318.766042082633	0.10498170560090064
Abnormal myelination	1102	912	371	1.9808999952906428	2182.9517948102884	0.10441880101322826
Abnormal size of nasopharyngeal adenoids	1061	848	367	2.012498981362345	2135.261419225448	0.10329299183788349
Increased size of nasopharyngeal adenoids	1061	848	367	2.012498981362345	2135.261419225448	0.10329299183788349
Abnormality of lower limb joint	3536	1938	367	1.6535410609043126	5846.921191357649	0.10329299183788349
Leukodystrophy	1088	902	366	1.9856882960771174	2160.4288661319038	0.10301153954404728
Inflammatory abnormality of the eye	2100	1275	366	1.835384648849085	3854.307762583079	0.10301153954404728
Abnormal CNS myelination	1088	902	366	1.9856882960771174	2160.4288661319038	0.10301153954404728
Abnormality of the male genitalia	5204	2643	365	1.5187976704873487	7903.823077216162	0.10273008725021109
Abdominal distention	2961	1792	364	1.6875568282929527	4996.855768575433	0.10244863495637489
Sudanophilic leukodystrophy	1060	889	362	1.9919930726488453	2111.512657007776	0.1018857303687025
Shock	2132	1563	361	1.7469358555998722	3724.4672441389275	0.10160427807486631
Abnormal circulating cholesterol concentration	1878	1278	359	1.8343639797966778	3444.935554058161	0.10104137348719391
Recurrent upper respiratory tract infections	838	745	357	2.0687385608707665	1733.6029140097023	0.10047846889952153
Secundum atrial septal defect	1796	1277	355	1.8347039363556439	3295.1282696947364	0.09991556431184914
Abnormal external genitalia	5082	2556	350	1.5333339841326965	7792.403307362363	0.09850830284266816
Bloody diarrhea	2075	1528	349	1.7567714793793878	3645.30081971223	0.09822685054883197
Abnormal renal morphology	4355	2315	345	1.5763438382650872	6864.977415644455	0.0971010413734872
Confusion	848	643	344	2.132683860694837	1808.5159138692215	0.096819589079651
Food intolerance	1089	1061	344	1.9151794497177184	2085.630420742595	0.096819589079651
Hypercholesterolemia	1667	1195	342	1.8635269283349025	3106.4993895342827	0.0962566844919786
Abnormality of the cerebral subcortex	2276	1843	341	1.6753694983999852	3813.1409783583663	0.09597523219814241
Osteoarthritis	987	773	341	2.0527153397007343	2026.0300402846246	0.09597523219814241
Abnormality of the lymph nodes	1322	1125	340	1.8897423111716778	2498.239335368958	0.09569377990430622
Abnormality of male external genitalia	5031	2530	340	1.537774312443241	7736.542565901946	0.09569377990430622
Abnormal cerebral white matter morphology	2267	1836	338	1.6770221567538355	3801.809229360945	0.09513087531663383
Cyanosis	2022	1457	338	1.7774352818490688	3593.974139898817	0.09513087531663383
Abnormality of finger	1419	1137	337	1.8851343689313242	2675.005669513549	0.09484942302279764
Bone fracture	2248	1292	334	1.8296323199599938	4113.013455270066	0.09400506614128905
Acute lymphoblastic leukemia	3213	1779	329	1.690718885535134	5432.2797792243855	0.09259780467210808
Lymphadenopathy	1272	1081	329	1.9070691396657486	2425.7919456548325	0.09259780467210808
Limb pain	1752	1190	327	1.8653478722265284	3268.0894721408777	0.09203490008443568
Abnormal corpus callosum morphology	1795	1602	326	1.7362323218708402	3116.537017758158	0.09175344779059949
Recurrent otitis media	1173	877	325	1.9978952402530186	2343.531116816791	0.0914719954967633
Thin corpus callosum	1776	1587	321	1.740317906864211	3090.804602590839	0.09034618632141853
Aplasia/Hypoplasia of the corpus callosum	1776	1587	321	1.740317906864211	3090.804602590839	0.09034618632141853
Rigidity	1034	779	320	2.0493573759464945	2119.0355267286754	0.09006473402758232
Abnormal large intestine morphology	3647	1762	319	1.6948889295430298	6181.25992604343	0.08978328173374613
Episodic vomiting	793	659	319	2.122009419025049	1682.753469286864	0.08978328173374613
Spinal instability	708	656	318	2.1239909942433988	1503.7856239243263	0.08950182943990993
Abnormality of body height	2015	1338	318	1.8144387201872547	3656.094021177318	0.08950182943990993
Endocarditis	2985	1694	317	1.711981427624371	5110.264561458747	0.08922037714607374
Abnormal endocardium morphology	2992	1701	317	1.71019052000649	5116.890035859418	0.08922037714607374
Agenesis of corpus callosum	1724	1547	317	1.7514045199196915	3019.421392341548	0.08922037714607374
Hyperreflexia	664	573	315	2.182740211651669	1449.339500536708	0.08865747255840135
Infertility	1086	872	313	2.0003783486864917	2172.41088667353	0.08809456797072897
Decreased fertility	1086	872	313	2.0003783486864917	2172.41088667353	0.08809456797072897
Hoarse voice	1088	740	313	2.071663113888083	2253.9694679102345	0.08809456797072897
Abnormal blood gas level	2346	1632	310	1.7281746792012167	4054.2977974060545	0.08725021108922038
Limitation of joint mobility	833	676	309	2.1109481376774233	1758.4197986852937	0.08696875879538418
Inlet ventricular septal defect	3385	2445	308	1.55261597015942	5255.605058989637	0.08668730650154799
Chest pain	1156	927	308	1.973815099474562	2281.7302549925935	0.08668730650154799
Primary hypothyroidism	2540	1766	307	1.6939041343775092	4302.516501318873	0.0864058542077118
Lower limb pain	1621	1112	306	1.8947900463730205	3071.4546651706664	0.0861244019138756
Cervical instability	666	620	306	2.1485031441208053	1430.9030939844563	0.0861244019138756
Pulmonary insufficiency	1746	1179	302	1.8693810285239698	3263.939275802851	0.08499859273853082
Abnormal aortic morphology	4553	1955	297	1.6497480718871735	7511.302971302302	0.08359133126934984
Abnormality of urine homeostasis	2579	1221	297	1.8541791696741765	4781.928078589701	0.08359133126934984
Hyperthyroidism	4351	1754	294	1.6968652445890373	7383.060679206901	0.08274697438784126
Dystonia	1461	1075	294	1.9094863693674349	2789.7595856458224	0.08274697438784126
Conjunctivitis	1188	835	293	2.019208358135457	2398.819529464923	0.08246552209400507
Clonus	582	519	293	2.225727475770601	1295.3733908984898	0.08246552209400507
Aplasia/hypoplasia of the extremities	1744	743	292	2.0699060198584838	3609.916098633196	0.08218406980016887
Respiratory insufficiency	6650	3937	292	1.3457294188288296	8949.100635211717	0.08218406980016887
Joint stiffness	662	536	290	2.211730043926289	1464.1652890792034	0.08162116521249649
Abnormal lymphocyte morphology	1068	852	290	2.010455238852359	2147.1661950943194	0.08162116521249649
Internal hemorrhage	2501	1607	289	1.7348789568557146	4338.932271096142	0.08133971291866028
T-cell acute lymphoblastic leukemias	1113	728	289	2.078763454306022	2313.6637246426026	0.08133971291866028
Abnormal vascular physiology	2941	1928	288	1.6557878040522471	4869.6719317176585	0.08105826062482409
Acne	2378	1622	288	1.7308439837439218	4115.946993343046	0.08105826062482409
Recurrent urinary tract infections	1748	1369	286	1.804491385485069	3154.2509418279005	0.0804953560371517
Abnormal stomach morphology	2220	1377	285	1.8019608933621354	4000.3531832639405	0.08021390374331551
Focal dystonia	1404	1050	285	1.919705534549121	2695.2665705069658	0.08021390374331551
Abnormal cardiac test	1008	848	285	2.012498981362345	2028.5989732132439	0.08021390374331551
Craniofacial dystonia	1396	1042	284	1.9230271146555533	2684.5458520591524	0.07993245144947932
Cardiomegaly	1332	1046	284	1.9213631490878036	2559.2557145849546	0.07993245144947932
Abnormal morphology of the musculature of the neck	1451	1057	284	1.9168198463116328	2781.305596998179	0.07993245144947932
Abnormal pleura morphology	3685	1974	284	1.6455476852854412	6063.843220276851	0.07993245144947932
Abnormality of skin pigmentation	1500	930	283	1.972411885065124	2958.617827597686	0.07965099915564312
Scoliosis	4810	2156	281	1.607246077104358	7730.853630871962	0.07908809456797072
Abnormal blood glucose concentration	7072	2943	281	1.472104571519448	10410.723529785537	0.07908809456797072
Abnormal left ventricle morphology	1357	1000	280	1.940894833619059	2633.794289221063	0.07880664227413453
Abnormal EKG	985	827	280	2.023389324066512	1993.0384842055146	0.07880664227413453
Torticollis	1386	1032	279	1.9272151363278665	2671.120178950423	0.07852518998029834
Recurrent ear infections	708	640	276	2.1347148596351717	1511.3781206217016	0.07768083309878976
Vascular dilatation	1460	1045	275	1.9217785431719863	2805.7966730311	0.07739938080495357
Abnormal electrophysiology of sinoatrial node origin	1343	944	275	1.96592283932099	2640.2343732080894	0.07739938080495357
Diminished movement	677	602	275	2.1612983423612344	1463.1989777785557	0.07739938080495357
Abnormal heart valve morphology	2301	1394	275	1.7966320598570684	4134.050369731114	0.07739938080495357
Hypokinesia	638	577	274	2.1797190204633274	1390.6607350556028	0.07711792851111736
Abnormality of the calvaria	2037	1195	274	1.8635269283349025	3796.0043530181965	0.07711792851111736
Inability to walk	817	754	274	2.063523487749285	1685.898689491166	0.07711792851111736
Limitation of neck motion	603	491	272	2.2498133414960906	1356.6374449221425	0.07655502392344497
Neutropenia	1849	1263	272	1.8394914830637283	3401.219752184834	0.07655502392344497
Right ventricular dilatation	1542	1215	271	1.8563185556847281	2862.443212865851	0.07627357162960878
Polyphagia	690	628	268	2.142935189881863	1478.6252810184856	0.0754292147481002
Subglottic stenosis	2957	1681	268	1.715327120179588	5072.222294371042	0.0754292147481002
Inflammation of the large intestine	3216	1504	268	1.7636469973634357	5671.888743520809	0.0754292147481002
Malabsorption	1097	814	268	2.0302704287298576	2227.206660316654	0.0754292147481002
Leukopenia	2898	1600	267	1.7367748509631342	5033.173518091163	0.07514776245426401
Pleural effusion	3534	1902	266	1.661684321017664	5872.392390476424	0.0748663101604278
Toxemia of pregnancy	1264	1055	266	1.9176423739853476	2423.8999607174796	0.0748663101604278
Low-grade fever	562	511	266	2.2324739334843464	1254.6503506182028	0.0748663101604278
Stiff neck	591	482	266	2.2578477953802096	1334.3880470697038	0.0748663101604278
Immunodeficiency	1033	778	265	2.0499152366293703	2117.5624394381393	0.07458485786659161
Left ventricular hypertrophy	1101	870	265	2.0013755810004406	2203.5145146814853	0.07458485786659161
Acute otitis media	805	660	262	2.1213508980771905	1707.6874729521383	0.07374050098508303
Abnormal nasolacrimal system morphology	2538	1657	262	1.7215723251997224	4369.350561356895	0.07374050098508303
Cellulitis	1644	1006	261	1.9382968528991504	3186.5600261662034	0.07345904869124684
Puberty and gonadal disorders	1447	875	261	1.9988867805967458	2892.3891715234913	0.07345904869124684
Abnormal lip morphology	1046	787	261	2.0449201012599945	2138.9864259179544	0.07345904869124684
Sepsis	2631	1766	258	1.6939041343775092	4456.661777547227	0.07261469180973824
Stereotypy	903	592	258	2.1685731268961392	1958.2215335872138	0.07261469180973824
Abnormal lacrimal duct morphology	2450	1615	258	1.7327223069519373	4245.169652032247	0.07261469180973824
Nasolacrimal duct obstruction	2449	1615	258	1.7327223069519373	4243.436929725294	0.07261469180973824
Pes planus	1175	830	256	2.021816741242985	2375.6346709605073	0.07205178722206586
Respiratory failure	6007	3524	255	1.3938589338790488	8372.910615811446	0.07177033492822966
Sneeze	579	527	255	2.2190842184065125	1284.8497624573708	0.07177033492822966
Abnormality of calvarial morphology	1518	1076	254	1.9090825622886887	2897.9873295542293	0.07148888263439347
Aplasia/hypoplasia involving bones of the extremities	631	531	254	2.21580031253759	1398.1699972112192	0.07148888263439347
Abnormal abdomen morphology	2658	1501	254	1.7645141413757888	4690.078587776847	0.07148888263439347
Hypotension	1539	1093	254	1.9022746716693562	2927.600719699139	0.07148888263439347
Hernia of the abdominal wall	1905	1316	253	1.8216389443411223	3470.222188969838	0.07120743034055728
Supraventricular arrhythmia	2346	1168	252	1.8734519908426783	4395.118370516923	0.07092597804672109
Mild hearing impairment	808	575	250	2.1812269889294287	1762.4314070549783	0.07036307345904869
Abnormal hemoglobin	1304	1009	247	1.9370036673821485	2525.852782266322	0.06951871657754011
Abnormal tendon morphology	2790	1578	247	1.7427878347456576	4862.378058940385	0.06951871657754011
Sensorineural hearing impairment	3313	1847	246	1.6744279381788176	5547.379759186423	0.06923726428370391
Abnormal blood ion concentration	3092	1521	245	1.7587656195660606	5438.103295698259	0.06895581198986772
Hypopnea	772	604	245	2.159857894997927	1667.4102949383996	0.06895581198986772
Abnormality of facial soft tissue	1383	1160	240	1.8764368443921406	2595.1121557943306	0.06754855052068674
Hypoglycemia	5722	2535	240	1.5369168699497042	8794.238329852207	0.06754855052068674
Recurrent sinusitis	521	474	237	2.265116491944974	1180.1256923033316	0.06670419363917816
Flexion contracture	2749	1548	235	1.7511238772721853	4813.839538621238	0.06614128905150576
Abnormal pericardium morphology	1504	971	235	1.953675603711054	2938.3281079814255	0.06614128905150576
Abnormality of epidermal morphology	945	736	234	2.0740170192815603	1959.9460832210746	0.06585983675766957
Abnormal uvea morphology	1777	1103	233	1.8983193211788685	3373.3134337348492	0.06557838446383338
Early onset of sexual maturation	1144	712	232	2.0884148399822027	2389.14657693964	0.06529693216999718
Pericardial effusion	1449	935	232	1.9700832227465412	2854.650589759738	0.06529693216999718
Functional motor deficit	493	440	231	2.297442157132872	1132.6389834665058	0.06501547987616099
Hodgkin lymphoma	478	374	231	2.368023231418579	1131.9151046180807	0.06501547987616099
Abnormal bone structure	1298	829	230	2.0223403030687854	2624.9977133832836	0.0647340275823248
Insomnia	605	466	230	2.272508916929059	1374.8678947420808	0.0647340275823248
Abnormality of the gastric mucosa	1524	1002	228	1.940027112087832	2956.6013188218562	0.06417112299465241
Abnormality of the nares	546	502	228	2.2401911164740396	1223.1443495948256	0.06417112299465241
Upper motor neuron dysfunction	2986	1465	228	1.775057208928931	5300.320825861788	0.06417112299465241
Maternal hypertension	928	837	228	2.0181693756257992	1872.8611805807418	0.06417112299465241
Abnormality of skull size	1402	985	227	1.9474586031214474	2730.336961576269	0.0638896707008162
Abnormality of the peripheral nervous system	3932	1799	227	1.6858636702735077	6628.815951515432	0.0638896707008162
Abnormality of the autonomic nervous system	3932	1799	227	1.6858636702735077	6628.815951515432	0.0638896707008162
Non-Hodgkin lymphoma	1589	464	227	2.274376853064178	3613.984819518979	0.0638896707008162
Mild conductive hearing impairment	726	518	227	2.226565073873826	1616.4862436323976	0.0638896707008162
Abnormal blood oxygen level	1609	1131	226	1.8874322286936038	3036.8784559680084	0.06360821840698001
Hypoxemia	1609	1131	226	1.8874322286936038	3036.8784559680084	0.06360821840698001
Precocious puberty	1070	674	224	2.1122349370837394	2260.0913826796013	0.06304531381930763
Loss of consciousness	598	467	224	2.271577953052947	1358.4036159256623	0.06304531381930763
Apraxia	1415	837	223	2.0181693756257992	2855.709666510506	0.06276386152547143
Abnormality of acid-base homeostasis	1321	963	222	1.9572685464945245	2585.551749919267	0.062482409231635234
Primitive reflex	428	405	222	2.3334398104043905	998.7122388530792	0.062482409231635234
Abnormal palate morphology	1670	953	222	1.9618019329807326	3276.2092280778234	0.062482409231635234
Compensated hypothyroidism	1525	1082	222	1.9066675728485085	2907.6680485939755	0.062482409231635234
Gastritis	1445	946	221	1.9650036972172664	2839.43034247895	0.06220095693779904
Abnormal facial expression	553	478	221	2.26146693700694	1250.5912161648378	0.06220095693779904
Abnormality of the menstrual cycle	1237	789	219	2.0438178304096386	2528.202656216723	0.061638052350126656
Blindness	1119	819	217	2.0276109318586406	2268.8966327498188	0.06107514776245426
HbH hemoglobin	926	713	216	2.0878053037671935	1933.3077112884212	0.06079369546861807
Folliculitis	1211	822	216	2.0260230160790087	2453.5138724716794	0.06079369546861807
Abnormal tracheobronchial morphology	5107	2675	214	1.5135710472618118	7729.807338366073	0.06023079088094568
Alopecia	3673	1184	212	1.8675431312321582	6859.485921015717	0.05966788629327329
Abnormal blood cation concentration	2423	1250	212	1.8439848206110028	4467.97522034046	0.05966788629327329
Abnormality of the scalp hair	1816	1145	211	1.8820893469431523	3417.8742540487647	0.0593864339994371
Abnormal metabolism	1592	1015	211	1.9344287913698273	3079.610635860765	0.0593864339994371
Abnormal scalp morphology	1816	1145	211	1.8820893469431523	3417.8742540487647	0.0593864339994371
Abnormality of the knee	1582	1023	211	1.9310191999068989	3054.872374252714	0.0593864339994371
Abnormality of enteric nervous system morphology	3848	1728	210	1.7033510954761846	6554.495015392358	0.0591049817056009
Abnormal lower limb bone morphology	1592	919	210	1.9775793222329479	3148.306280994853	0.0591049817056009
Abnormality of the cerebral ventricles	3453	1726	210	1.7038540422398682	5883.408007854265	0.0591049817056009
Abnormal autonomic nervous system morphology	3848	1728	210	1.7033510954761846	6554.495015392358	0.0591049817056009
Abnormal elasticity of skin	572	518	210	2.226565073873826	1273.5952222558285	0.0591049817056009
Skin erosion	786	633	210	2.139491123601704	1681.6400231509394	0.0591049817056009
Abnormality of enteric ganglion morphology	3848	1728	210	1.7033510954761846	6554.495015392358	0.0591049817056009
Maternal diabetes	943	824	210	2.0249676219219435	1909.5444674723926	0.0591049817056009
Aganglionic megacolon	3738	1651	209	1.7231477603562655	6441.126328211721	0.058823529411764705
Papule	766	624	208	2.145710243936635	1643.6140468554624	0.05854207711792851
Alopecia of scalp	1807	1139	207	1.8843711095399587	3405.0585949387055	0.05826062482409232
Abscess	1637	746	207	2.06815600614639	3385.5713820616406	0.05826062482409232
Perseveration	573	479	207	2.260559320204496	1295.3004904771763	0.05826062482409232
Pulmonary edema	1450	938	205	1.9686919952399946	2854.603393097992	0.057697720236419926
Abnormal testis morphology	2427	1554	205	1.7494438191541637	4245.900149087155	0.057697720236419926
Abnormality of blood volume homeostasis	998	757	205	2.0617989541189865	2057.6753562107483	0.057697720236419926
Arthralgia	753	603	203	2.1605775214789076	1626.9148736736174	0.05713481564874754
Abnormality of the spinal cord	2237	1252	203	1.8432905047446482	4123.440859113778	0.05713481564874754
Abnormality of coagulation	1171	605	201	2.15913945896659	2528.3523064498772	0.05657191106107515
Abnormality of long bone morphology	1589	961	201	1.9581714459505137	3111.5344276153664	0.05657191106107515
Myopathy	668	527	200	2.2190842184065125	1482.3482578955504	0.056290458767238954
Developmental regression	726	519	200	2.225727475770601	1615.8781474094565	0.056290458767238954
Ventricular arrhythmia	2026	1167	200	1.873823977573689	3796.3673785642936	0.056290458767238954
Inappropriate behavior	571	535	199	2.2125410515978308	1263.3609404623614	0.05600900647340276
Short stature	1235	797	199	2.039436512222947	2518.7040925953397	0.05600900647340276
Abnormal urine metabolite level	1170	766	199	2.056666063986455	2406.2992948641527	0.05600900647340276
Productive cough	497	441	199	2.2964562441512206	1141.3387533431567	0.05600900647340276
Visceromegaly	1146	914	198	1.9799486378852276	2269.021139016471	0.05572755417956656
Subcutaneous hemorrhage	915	593	198	2.1678401402547967	1983.573728333139	0.05572755417956656
Intrauterine growth retardation	2395	1420	197	1.7886064892360025	4283.712541720226	0.05544610188573037
Acute coronary syndrome	634	492	196	2.2489297308516987	1425.821449359977	0.055164649591894176
Myocardial infarction	634	492	196	2.2489297308516987	1425.821449359977	0.055164649591894176
Hypoventilation	1120	797	196	2.039436512222947	2284.168893689701	0.055164649591894176
Abnormality of vitamin metabolism	1525	967	194	1.9554683595360574	2982.0892482924874	0.05460174500422178
Abnormal sternum morphology	806	649	193	2.12865013681869	1715.6920102758643	0.05432029271038559
Aplasia/hypoplasia involving bones of the upper limbs	413	346	193	2.4018187348262825	991.9511374832547	0.05432029271038559
Muscle stiffness	424	374	193	2.368023231418579	1004.0418501214775	0.05432029271038559
Recurrent lower respiratory tract infections	783	628	193	2.142935189881863	1677.9182536774988	0.05432029271038559
Abnormal urine cytology	1138	618	192	2.1499063585302434	2446.593436007417	0.0540388404165494
Antalgic gait	655	511	192	2.2324739334843464	1462.270426432247	0.0540388404165494
Laryngomalacia	2343	1320	191	1.8203209024132092	4265.011874354149	0.0537573881227132
Hypervolemia	967	730	191	2.0775719734986033	2009.0120983731495	0.0537573881227132
Abnormal large intestine physiology	1190	761	190	2.0595101768484865	2450.8171104496987	0.053475935828877004
Abnormal aortic arch morphology	2474	1218	189	1.8552475453222026	4589.88242712713	0.05319448353504081
Neck pain	395	344	189	2.404336391047529	949.7128744637739	0.05319448353504081
Misalignment of teeth	459	383	189	2.3576960596504364	1082.1824913795504	0.05319448353504081
Gastrointestinal hemorrhage	873	622	188	2.1471044489282405	1874.422183914354	0.05291303124120462
Abnormal trachea morphology	4222	2320	188	1.5754068487281594	6651.367715330289	0.05291303124120462
Abnormality of pelvic girdle bone morphology	2418	1071	186	1.9111053627872034	4621.052767219458	0.052350126653532225
Thickened skin	1178	920	185	1.9771070062735037	2329.0320533901872	0.05206867435969603
Acidosis	1143	847	185	2.013011423288352	2300.8720568185863	0.05206867435969603
Abnormal enzyme/coenzyme activity	1657	1045	183	1.9217785431719863	3184.3870460359813	0.05150576977202364
Bowel incontinence	1057	658	183	2.1226689400051035	2243.661069585394	0.05150576977202364
Hematuria	871	579	183	2.1782162698916228	1897.2263710756033	0.05150576977202364
Abnormal oral mucosa morphology	666	471	183	2.267873926490163	1510.4040350424486	0.05150576977202364
Scaling skin	559	461	182	2.277193908229411	1272.9513947002406	0.051224317478187446
Abnormality of pulmonary circulation	1246	903	182	1.9852070833055533	2473.568025798719	0.051224317478187446
Bronchitis	774	533	181	2.214167624592487	1713.765741434585	0.05094286518435125
Abnormal hip bone morphology	2408	1061	180	1.9151794497177184	4611.752114920266	0.05066141289051506
Facial edema	1075	964	180	1.9568177997162284	2103.5791346949454	0.05066141289051506
Abnormality of the palpebral fissures	412	374	180	2.368023231418579	975.6255713444546	0.05066141289051506
Abnormality of the pulmonary vasculature	2845	1570	179	1.7449951812098252	4964.511290541953	0.05037996059667886
Colitis	2657	1235	178	1.8492278760233745	4913.398466594106	0.05009850830284267
Severe hearing impairment	767	565	177	2.1888463857996205	1678.8451779083089	0.049817056009006475
Aplasia/hypoplasia involving bones of the hand	362	302	176	2.4608878906619083	890.8414164196108	0.04953560371517028
Bacterial endocarditis	1028	707	174	2.0914754198221597	2150.03673157718	0.04897269912749789
Lactose intolerance	684	546	174	2.203702190914322	1507.3322985853963	0.04897269912749789
Cyclic neutropenia	917	812	174	2.0313388043778837	1862.7376836145195	0.04897269912749789
Urinary hesitancy	413	361	174	2.383387631713401	984.3390918976346	0.04897269912749789
Abnormality of the coagulation cascade	534	391	173	2.348718076223192	1254.2154527031846	0.048691246833661696
Tetany	715	450	173	2.2876823198437153	1635.6928586882564	0.048691246833661696
Single ventricle	1029	796	173	2.03998176588139	2099.14123709195	0.048691246833661696
Abnormality iris morphology	1224	816	172	2.029204674865198	2483.7465220350023	0.0484097945398255
Abnormal blood monovalent inorganic cation concentration	1274	838	172	2.0176508149887824	2570.487138295709	0.0484097945398255
Anorectal anomaly	1795	943	172	1.9663831408817307	3529.6577378827064	0.0484097945398255
Macule	553	477	171	2.2623764545789453	1251.0941793821567	0.0481283422459893
Congenital hypothyroidism	2020	1282	170	1.8330068084362605	3702.673753041246	0.04784688995215311
Granuloma	1091	616	170	2.1513141214546336	2347.0837065070054	0.04784688995215311
Purpura	766	468	170	2.270648980544935	1739.3171190974201	0.04784688995215311
Abnormality of toe	662	459	168	2.2790821480817978	1508.75238203015	0.047283985364480724
Parasomnia	421	244	168	2.5535050072803296	1075.0256080650188	0.047283985364480724
Abnormality of the breast	519	453	167	2.2847966316062274	1185.809451803632	0.047002533070644524
Macular purpura	720	455	167	2.2828834369619466	1643.6760746126015	0.047002533070644524
Abnormality of vitamin D metabolism	1374	896	167	1.988586823956934	2732.3182961168272	0.047002533070644524
Low levels of vitamin D	1374	896	167	1.988586823956934	2732.3182961168272	0.047002533070644524
Aplasia/Hypoplasia of the skin	710	622	166	2.1471044489282405	1524.4441587390506	0.04672108077680833
Abnormal breast morphology	518	452	166	2.285756398807677	1184.0218145823765	0.04672108077680833
Primum atrial septal defect	1026	698	165	2.097039410995898	2151.562435681791	0.04643962848297214
Hyperpigmentation of the skin	647	484	165	2.2560494719746464	1459.6640083675964	0.04643962848297214
High pitched voice	352	334	165	2.4171483668074947	850.8362251162381	0.04643962848297214
Abnormal circulating carboxylic acid concentration	1227	974	165	1.9523358767404435	2395.5161207605242	0.04643962848297214
Rhonchi	414	376	164	2.365706988691398	979.4026933182388	0.04615817618913594
Bruxism	626	461	163	2.277193908229411	1425.523386551611	0.045876723895299745
Hyperopic astigmatism	438	363	163	2.380988208582947	1042.8728353593308	0.045876723895299745
Abnormal penis morphology	1707	970	163	1.9541230993528143	3335.688130595254	0.045876723895299745
Hypertonia	2016	1003	163	1.939593900598641	3910.22130360686	0.045876723895299745
Pulmonic stenosis	1592	1043	163	1.922610525192528	3060.7959561065045	0.045876723895299745
Restless legs	278	238	162	2.564317876562547	712.880369684388	0.04559527160146355
Elevated hepatic transaminase	1324	875	162	1.9988867805967458	2646.5260975100914	0.04559527160146355
Recurrent pneumonia	670	521	162	2.2240571103195346	1490.1182639140882	0.04559527160146355
Abnormal jaw morphology	887	582	161	2.1759718489691706	1930.0870300356544	0.04531381930762736
Blurred vision	413	371	160	2.371520924004013	979.4381416136574	0.04503236701379116
Abnormal connection of the cardiac segments	9576	3414	159	1.4076313168403443	13479.477490063136	0.044750914719954966
Abnormal circulating dicarboxylic acid concentration	1182	937	158	1.9691552427312808	2327.541496908374	0.044469462426118773
Abnormal ventriculoarterial connection	9567	3405	158	1.4087777173702551	13477.776422081231	0.044469462426118773
Myopic astigmatism	642	485	157	2.2551530950167953	1447.8082870007827	0.04418801013228258
Hyperbilirubinemia	1177	936	157	1.9696189848809538	2318.2415452048826	0.04418801013228258
Hepatomegaly	857	714	157	2.087196621842885	1788.7275049193522	0.04418801013228258
Abnormal circulating bilirubin concentration	1177	936	157	1.9696189848809538	2318.2415452048826	0.04418801013228258
Chapped lip	371	319	157	2.437104150561878	904.1656398584566	0.04418801013228258
Aspiration pneumonia	1241	761	157	2.0595101768484865	2555.8521294689717	0.04418801013228258
Abnormal cardiac ventricular function	965	698	157	2.097039410995898	2023.6430316110414	0.04418801013228258
Abnormality of the musculature of the limbs	628	436	156	2.301408344350473	1445.284440252097	0.04390655783844638
Anemia of inadequate production	1082	670	156	2.114820030918233	2288.235273453528	0.04390655783844638
Tall stature	780	575	155	2.1812269889294287	1701.3570513649543	0.04362510554461019
Ventricular extrasystoles	1297	815	155	2.0297372248790824	2632.56918066817	0.04362510554461019
Renal insufficiency	2934	1476	155	1.7718084761320363	5198.486068971394	0.04362510554461019
Conotruncal defect	9540	3389	153	1.4108232647816807	13459.253946017234	0.0430622009569378
Abnormality of the pancreas	725	491	153	2.2498133414960906	1631.1146725846656	0.0430622009569378
Slanting of the palpebral fissure	327	298	153	2.466678569542804	806.6038922404969	0.0430622009569378
Abnormal blood carbon dioxide level	737	574	152	2.1819829412210856	1608.12142767994	0.0427807486631016
Skin tags	546	455	152	2.2828834369619466	1246.4543565812228	0.0427807486631016
Tracheomalacia	2716	1640	152	1.7260509855713613	4687.954476811818	0.0427807486631016
Hypercapnia	734	571	152	2.184258725373211	1603.245904423937	0.0427807486631016
Abnormality of the mandible	816	547	152	2.2029075072856283	1797.5725259450728	0.0427807486631016
Paralysis	1003	709	151	2.0902485984359926	2096.5193442313007	0.04249929636926541
Dyskinesia	664	518	150	2.226565073873826	1478.4392090522206	0.042217844075429216
Stenosis of the external auditory canal	426	377	150	2.364553483413266	1007.2997839340514	0.042217844075429216
High palate	403	373	150	2.3691860018103714	954.7819587295796	0.042217844075429216
Narcolepsy	186	173	150	2.7028487304902638	502.7298638711891	0.042217844075429216
Abnormality of the adrenal glands	3143	1715	150	1.7066307092402697	5363.940319142168	0.042217844075429216
Peripheral edema	328	316	150	2.4412077510006553	800.7161423282149	0.042217844075429216
Abnormality of the external nose	399	344	150	2.404336391047529	959.3302200279641	0.042217844075429216
Crackles	447	378	149	2.3634030337818337	1056.4411561004797	0.04193639178159302
Dairy allergy	1291	1052	149	1.9188790938013387	2477.2729100975284	0.04193639178159302
Muscle fibrillation	466	371	149	2.371520924004013	1105.1287505858702	0.04193639178159302
Sinus bradycardia	744	523	148	2.2223931447517846	1653.4604996953278	0.04165493948775682
Abnormality of the uterine cervix	318	312	148	2.4467402396006164	778.063396192996	0.04165493948775682
Abnormality of the calf	1098	581	148	2.1767187012287286	2390.037133949144	0.04165493948775682
Diastolic heart murmur	709	672	147	2.113525560565234	1498.4896224407507	0.04137348719392063
Abnormal urine output	473	385	147	2.355434104110558	1114.120331244294	0.04137348719392063
Abnormality of renal excretion	473	385	147	2.355434104110558	1114.120331244294	0.04137348719392063
Abnormal bone ossification	1011	643	147	2.132683860694837	2156.14338316248	0.04137348719392063
Abnormal vitreous humor morphology	704	609	146	2.1562775409861836	1518.0193888542733	0.04109203490008444
Azotemia	571	449	146	2.288648492615736	1306.8182892835853	0.04109203490008444
Abnormal circulating nitrogen compound concentration	571	449	146	2.288648492615736	1306.8182892835853	0.04109203490008444
Nephropathy	549	436	145	2.301408344350473	1263.4731810484097	0.040810582606248244
Gastrointestinal atresia	4405	2121	145	1.6143541651024973	7111.230097276501	0.040810582606248244
Decreased head circumference	1009	678	145	2.109665139751996	2128.652126009764	0.040810582606248244
Abnormal platelet volume	464	434	145	2.3034051041065484	1068.7799683054384	0.040810582606248244
Increased mean platelet volume	464	434	145	2.3034051041065484	1068.7799683054384	0.040810582606248244
Tetralogy of Fallot	9168	3210	144	1.434389801214187	13150.485697531665	0.040529130312412044
Steppage gait	298	246	144	2.54995972651568	759.8879985016727	0.040529130312412044
Cow milk allergy	1258	1030	144	1.9280576089138868	2425.4964720136695	0.040529130312412044
Abnormality of bone mineral density	1003	637	144	2.136755401283709	2143.16566748756	0.040529130312412044
Epidermal thickening	956	741	144	2.071076625639731	1979.9492541115826	0.040529130312412044
Sinus tachycardia	394	346	144	2.4018187348262825	946.3165815215553	0.040529130312412044
Abnormality of the pulmonary artery	1353	847	143	2.013011423288352	2723.6044557091404	0.04024767801857585
Chronic lung disease	2878	1888	143	1.664892843657009	4791.561604044872	0.04024767801857585
Plagiocephaly	794	586	143	2.1729972176009684	1725.359790775169	0.04024767801857585
Abnormal duodenum morphology	3750	1858	142	1.6718491239614361	6269.434214855385	0.03996622572473966
Abnormal pulmonary artery morphology	1311	822	141	2.0260230160790087	2656.1161740795806	0.039684773430903465
Dermal atrophy	634	559	141	2.1934830257326356	1390.668238314491	0.039684773430903465
Back pain	548	402	140	2.336668780534589	1280.4944917329547	0.039403321137067265
Abnormality of globe location	560	384	140	2.3565636092515283	1319.6756211808558	0.039403321137067265
Giant platelets	453	425	140	2.3125059035687476	1047.5651743166427	0.039403321137067265
Accommodative esotropia	989	583	140	2.175226278860045	2151.2987897925846	0.039403321137067265
Urinary incontinence	505	374	139	2.368023231418579	1195.8517318663824	0.03912186884323107
Non-rapid eye movement parasomnia	372	209	139	2.620748547508005	974.9184596729779	0.03912186884323107
Furuncle	556	367	138	2.37622876936697	1321.1831957680354	0.03884041654939488
Chronic rhinitis	445	351	138	2.395587717153235	1066.0365341331894	0.03884041654939488
Exodeviation	1382	748	138	2.0669932357545977	2856.584651812854	0.03884041654939488
Single naris	376	339	138	2.4106951354159767	906.4213709164072	0.03884041654939488
Anisometropia	717	475	138	2.2642012239941924	1623.432277603836	0.03884041654939488
Abnormality of the cervical spine	619	496	136	2.2454131571288616	1389.9107442627653	0.03827751196172249
Abnormal branching pattern of the aortic arch	1632	674	136	2.1122349370837394	3447.167417320663	0.03827751196172249
Dental crowding	211	199	136	2.6420417572093524	557.4708107711733	0.03827751196172249
Intestinal malrotation	799	558	135	2.19426063468148	1753.2142471105026	0.037996059667886294
Cervical agenesis	264	263	134	2.520939085129301	665.5279184741355	0.0377146073740501
Clumsiness	456	247	134	2.5481978803593934	1161.9782334438835	0.0377146073740501
Glaucoma	867	490	133	2.2506987535905454	1951.3558193630029	0.0374331550802139
Reduced bone mineral density	946	601	133	2.1620203616163196	2045.2712620890384	0.0374331550802139
Pustule	431	316	133	2.4412077510006553	1052.1605406812826	0.0374331550802139
Sudden death	331	307	133	2.4537564581418727	812.1933876449599	0.0374331550802139
Abnormal location of ears	443	428	133	2.309451064605887	1023.0868216204079	0.0374331550802139
Peripheral retinal degeneration	523	516	131	2.228245131991848	1165.3722040317364	0.036870250492541515
Snowflake vitreoretinal degeneration	522	515	130	2.229087604577868	1163.5837295896472	0.03658879819870532
Vitreoretinopathy	522	515	130	2.229087604577868	1163.5837295896472	0.03658879819870532
Congenital nystagmus	1004	688	130	2.103306395383548	2111.7196209650824	0.03658879819870532
Ventriculomegaly	1230	806	130	2.0345597918139684	2502.508543931181	0.03658879819870532
Gastroparesis	1647	943	129	1.9663831408817307	3238.6330330322103	0.03630734590486912
Poikilocytosis	666	421	128	2.316612737783391	1542.8640833637385	0.03602589361103293
Abnormal aortic valve morphology	1445	830	128	2.021816741242985	2921.5251910961133	0.03602589361103293
Intestinal atresia	3447	1732	128	1.7023469459377312	5867.989922647359	0.03602589361103293
Abnormal thrombosis	2390	1178	128	1.8697495431679763	4468.701408171463	0.03602589361103293
Irregular menstruation	548	402	128	2.336668780534589	1280.4944917329547	0.03602589361103293
Myoclonus	423	283	128	2.489108398094769	1052.8928523940872	0.03602589361103293
Abnormal nephron morphology	708	559	127	2.1934830257326356	1552.985982218706	0.035744441317196736
Chest tightness	361	348	127	2.399315589672478	866.1529278717645	0.035744441317196736
Spinal cord lesion	1040	672	127	2.113525560565234	2198.066582987843	0.035744441317196736
Low-set ears	396	384	127	2.3565636092515283	933.1991892636053	0.035744441317196736
Anaphylactic shock	3383	1859	126	1.6716154438471604	5655.075046534944	0.03546298902336054
Abnormal renal cortex morphology	715	567	126	2.1873117747261523	1563.927918929199	0.03546298902336054
Abnormality of the anterior pituitary	1954	827	126	2.023389324066512	3953.7027392259647	0.03546298902336054
Grasp reflex	173	166	126	2.720786745579004	470.69610698516766	0.03546298902336054
Palpitations	461	437	126	2.3004133966486373	1060.4905758550217	0.03546298902336054
Exotropia	1318	717	125	2.085375677951259	2748.5251435397595	0.03518153672952434
Premature atrial contractions	640	412	125	2.3259976175859243	1488.6384752549916	0.03518153672952434
Recurrent fever	685	490	125	2.2506987535905454	1541.7286462095235	0.03518153672952434
Abnormal circulating protein concentration	569	427	125	2.310466958594035	1314.655699440006	0.03518153672952434
Abnormality of the synovia	1717	858	125	2.0074075457703535	3446.718756087697	0.03518153672952434
Anorexia	251	247	124	2.5481978803593934	639.5976679702078	0.03490008443568815
Bowing of the long bones	950	515	124	2.229087604577868	2117.6332243489746	0.03490008443568815
Abnormal umbilicus morphology	629	522	124	2.223224330616797	1398.4081039579653	0.03490008443568815
Umbilical hernia	628	522	124	2.223224330616797	1396.1848796273487	0.03490008443568815
Abnormal diaphysis morphology	950	515	124	2.229087604577868	2117.6332243489746	0.03490008443568815
Hirsutism	715	689	124	2.102675611711433	1503.4130623736746	0.03490008443568815
Duodenal atresia	3358	1691	124	1.7127512260213174	5751.418616979584	0.03490008443568815
Cryptorchidism	1610	1123	124	1.8905150773576014	3043.729274545738	0.03490008443568815
Ketonuria	680	498	124	2.2436654908593416	1525.6925337843522	0.03490008443568815
Glycosuria	315	277	123	2.4984150645546106	787.0007453347023	0.03461863214185196
Bowing of the legs	948	514	123	2.2299317146237834	2113.9752654633467	0.03461863214185196
Sleep terror	177	166	123	2.720786745579004	481.5792539674837	0.03461863214185196
Abnormality of urine glucose concentration	315	277	123	2.4984150645546106	787.0007453347023	0.03461863214185196
Hyperlipidemia	866	577	123	2.1797190204633274	1887.6366717212416	0.03461863214185196
Bloodstream infectious agent	1125	790	123	2.0432677423286174	2298.6762101196946	0.03461863214185196
Skin plaque	304	288	123	2.481502345859828	754.3767131413878	0.03461863214185196
Spontaneous abortion	469	355	122	2.390666480563965	1121.2225793844996	0.034337179848015764
Nonproductive cough	205	192	122	2.6575936049155096	544.8066890076794	0.034337179848015764
Joint dislocation	1510	898	122	1.9876184969517547	3001.3039303971495	0.034337179848015764
Oral ulcer	378	319	122	2.437104150561878	921.2253689123899	0.034337179848015764
Abnormal pulmonary thoracic imaging finding	339	270	122	2.509531069460072	850.7310325469643	0.034337179848015764
Abnormality of the periorbital region	405	366	121	2.3774137482246482	962.8525680309825	0.034055727554179564
Hypochromic anemia	608	401	121	2.3377504609988766	1421.352280287317	0.034055727554179564
Neoplasm of the nervous system	1045	637	121	2.136755401283709	2232.909394341476	0.034055727554179564
Knee pain	570	363	120	2.380988208582947	1357.1632788922798	0.03377427526034337
Somnambulism	189	157	120	2.744995181209825	518.804089248657	0.03377427526034337
Nevus	1145	546	120	2.203702190914322	2523.2390085968987	0.03377427526034337
Iron deficiency anemia	603	396	120	2.3431996476935466	1412.9493875592086	0.03377427526034337
Disturbance of facial expression	333	279	118	2.4952906303454614	830.9317799050386	0.033211370672670985
Bacteremia	1074	768	118	2.055533613587547	2207.6431009930257	0.033211370672670985
Hypersomnia	217	194	118	2.653093103688833	575.7212035004768	0.033211370672670985
Aplasia/Hypoplasia of fingers	272	219	118	2.6004507187789407	707.3225955078719	0.033211370672670985
Periorbital edema	391	353	118	2.3931201282312364	935.7099701384135	0.033211370672670985
Abnormal blood sodium concentration	682	501	118	2.2410571077518133	1528.4009474867366	0.033211370672670985
Abnormality of the nasal alae	316	271	117	2.5079255427446534	792.5044715073104	0.032929918378834785
Abnormal renal glomerulus morphology	674	536	117	2.211730043926289	1490.7060496063189	0.032929918378834785
Abnormal renal corpuscle morphology	674	536	117	2.211730043926289	1490.7060496063189	0.032929918378834785
Protruding tongue	237	211	116	2.616612378321366	620.1371336621638	0.03264846608499859
Abnormality of the ankles	303	272	116	2.5063259295848606	759.4167566642127	0.03264846608499859
Episodic pain	222	204	116	2.6312646661931605	584.1407558948816	0.03264846608499859
Petechiae	590	353	115	2.3931201282312364	1411.9408756564294	0.0323670137911624
Abnormal circulating hormone level	1608	917	115	1.9785254979490379	3181.469000702053	0.0323670137911624
Decreased facial expression	220	202	114	2.6355434641724353	579.8195621179358	0.03208556149732621
Upper airway obstruction	294	236	114	2.5679828306489525	754.9869522107921	0.03208556149732621
Ocular anterior segment dysgenesis	663	491	113	2.2498133414960906	1491.626245411908	0.03180410920349001
Elevated pulmonary artery pressure	876	669	113	2.115468715851236	1853.1505950856827	0.03180410920349001
Abnormal blood potassium concentration	592	428	112	2.309451064605887	1367.195030246685	0.031522656909653814
Hyperlordosis	500	378	112	2.3634030337818337	1181.7015168909168	0.031522656909653814
Abnormality of the optic nerve	1640	758	112	2.0612256279870054	3380.4100298986887	0.031522656909653814
Abnormal shoulder morphology	260	165	111	2.723410889405153	708.0868312453398	0.031241204615817617
Chronic sinusitis	400	322	111	2.433038961923228	973.2155847692912	0.031241204615817617
Abnormality of adrenal physiology	2858	1532	111	1.7556360683224739	5017.60788326563	0.031241204615817617
Atrioventricular block	1741	845	111	2.0140381246693666	3506.440375049367	0.031241204615817617
Abnormal atrioventricular conduction	1755	845	111	2.0140381246693666	3534.6369087947382	0.031241204615817617
Speech apraxia	656	481	111	2.2587497572452273	1481.7398407528692	0.031241204615817617
Motor seizure	1829	1035	110	1.9259544838261224	3522.570750917978	0.030959752321981424
Abnormal corneal epithelium morphology	526	340	110	2.409415916576804	1267.3527721193989	0.030959752321981424
Pulmonary opacity	305	246	109	2.54995972651568	777.7377165872824	0.030678300028145228
Down-sloping shoulders	258	163	109	2.728707229215101	704.0064651374961	0.030678300028145228
Biventricular hypertrophy	321	285	109	2.486049973610549	798.0220415289863	0.030678300028145228
Venous thrombosis	2004	958	109	1.9595293245405148	3926.8967663791914	0.030678300028145228
Anisocytosis	331	302	109	2.4608878906619083	814.5538918090916	0.030678300028145228
Metabolic acidosis	594	403	108	2.3355897874779497	1387.340333761902	0.030396847734309035
Glomerulopathy	592	499	108	2.242794287995669	1327.7342184934362	0.030396847734309035
Upslanted palpebral fissure	228	204	108	2.6312646661931605	599.9283438920406	0.030396847734309035
Delayed gross motor development	364	312	107	2.4467402396006164	890.6134472146243	0.03011539544047284
Pancytopenia	801	495	107	2.2462896346854904	1799.2779973830777	0.03011539544047284
Flared nostrils	296	253	107	2.5377743124432413	751.1811964831994	0.03011539544047284
Keratitis	316	268	107	2.5127600395902703	794.0321725105254	0.03011539544047284
Cerebral palsy	1602	962	107	1.957719761581246	3136.2670580531562	0.03011539544047284
Nasal flaring	296	253	107	2.5377743124432413	751.1811964831994	0.03011539544047284
Pulmonary artery stenosis	469	362	106	2.3821862630858934	1117.245357387284	0.029833943146636645
Abnormal P wave	254	246	106	2.54995972651568	647.6897705349827	0.029833943146636645
Burkitt lymphoma	334	249	106	2.544695486523323	849.9282924987898	0.029833943146636645
Psoriasiform dermatitis	1138	643	106	2.132683860694837	2426.9942334707243	0.029833943146636645
Seborrheic dermatitis	523	429	106	2.3084375414343348	1207.312834170157	0.029833943146636645
Epistaxis	670	349	105	2.398069406659879	1606.706502462119	0.02955249085280045
High myopia	780	509	105	2.2341770512823005	1742.6581000001943	0.02955249085280045
Encephalopathy	809	539	105	2.2093060684323205	1787.3286093617473	0.02955249085280045
Adrenal insufficiency	2835	1518	105	1.7596230620595976	4988.531380938959	0.02955249085280045
Paresthesia	381	222	105	2.5945418591684204	988.5204483431681	0.02955249085280045
Neoplasm of the gastrointestinal tract	921	446	105	2.2915599749069173	2110.526736889271	0.02955249085280045
Abnormal mean corpuscular volume	357	287	105	2.483012936885067	886.4356184679689	0.02955249085280045
Sensory neuropathy	383	224	105	2.590646815284896	992.2177302541152	0.02955249085280045
Opportunistic bacterial infection	994	841	105	2.016098837821147	2004.0022447942201	0.02955249085280045
Abnormal hip joint morphology	1638	804	105	2.0356387848706077	3334.3763296180555	0.02955249085280045
Aplasia/hypoplasia affecting bones of the axial skeleton	533	385	104	2.355434104110558	1255.4463774909275	0.029271038558964256
Ciliary dyskinesia	139	132	104	2.820320902413209	392.02460543543606	0.029271038558964256
Abnormal blistering of the skin	804	598	104	2.1641936496306484	1740.0116943030414	0.029271038558964256
Abnormal respiratory motile cilium physiology	139	132	104	2.820320902413209	392.02460543543606	0.029271038558964256
Loud snoring	163	152	104	2.7590512456742866	449.72535304490873	0.029271038558964256
Abnormal ciliary motility	139	132	104	2.820320902413209	392.02460543543606	0.029271038558964256
Atopic dermatitis	331	307	104	2.4537564581418727	812.1933876449599	0.029271038558964256
Otitis externa	366	243	103	2.555288560020747	935.2356129675934	0.02898958626512806
Hyperglycemia	1350	671	103	2.114172313450067	2854.132623157591	0.02898958626512806
Facial grimacing	236	195	102	2.650860222256541	625.6030124525437	0.028708133971291867
Methicillin-resistant Staphylococcus aureus infection	980	833	102	2.0202498322122713	1979.844835568026	0.028708133971291867
Perimembranous ventricular septal defect	619	418	102	2.3197185518440238	1435.9057835914507	0.028708133971291867
Keratoconjunctivitis	282	244	101	2.5535050072803296	720.0884120530529	0.02842668167745567
Hypopigmentation of the skin	279	231	101	2.577282853726915	719.0619161898093	0.02842668167745567
Horizontal nystagmus	358	300	101	2.4637735788993966	882.030941245984	0.02842668167745567
Increased head circumference	393	316	101	2.4412077510006553	959.3946461432575	0.02842668167745567
Abnormal pulmonary Interstitial morphology	461	337	100	2.4132649327477202	1112.515133996699	0.028145229383619477
Tics	958	434	100	2.3034051041065484	2206.6620897340736	0.028145229383619477
P pulmonale	239	231	99	2.577282853726915	615.9706020407326	0.02786377708978328
Abnormal nervous system electrophysiology	584	321	99	2.434389801214187	1421.683643909085	0.02786377708978328
EEG abnormality	584	321	99	2.434389801214187	1421.683643909085	0.02786377708978328
Encopresis	598	368	99	2.3750470149455416	1420.2781149374339	0.02786377708978328
Broad-based gait	222	207	99	2.6249244881621414	582.7332363719954	0.02786377708978328
Abnormality of central nervous system electrophysiology	584	321	99	2.434389801214187	1421.683643909085	0.02786377708978328
Laryngeal cleft	472	267	98	2.514383572254484	1186.7890461041163	0.027582324795947088
Comedo	427	411	98	2.32705301174299	993.6516360142567	0.027582324795947088
Neoplasm of the genitourinary tract	429	317	97	2.4398355714013076	1046.689460131161	0.02730087250211089
Abnormal superficial reflex	124	121	97	2.858109463302609	354.4055734495235	0.02730087250211089
Cutaneous cyst	833	457	97	2.280978633549209	1900.0552017464909	0.02730087250211089
Right aortic arch	771	481	97	2.2587497572452273	1741.4960628360702	0.02730087250211089
Abnormal myocardium morphology	1519	733	97	2.075790858977931	3153.1263147874774	0.02730087250211089
Arthralgia of the hip	332	231	97	2.577282853726915	855.6579074373357	0.02730087250211089
Abnormal right ventricular function	400	326	97	2.42767723355112	971.070893420448	0.02730087250211089
Macrocephaly	366	293	97	2.4740272132649497	905.4939600549716	0.02730087250211089
Intestinal obstruction	746	482	97	2.2578477953802096	1684.3544553536365	0.02730087250211089
Graves disease	2388	967	96	1.9554683595360574	4669.658442572105	0.0270194202082747
Abnormal atrioventricular valve morphology	514	374	96	2.368023231418579	1217.1639409491495	0.0270194202082747
Abnormality of globe size	245	197	96	2.646428607457466	648.3750088270791	0.0270194202082747
Thyrotoxicosis with diffuse goiter	2396	967	96	1.9554683595360574	4685.302189448394	0.0270194202082747
Keratoconjunctivitis sicca	241	218	96	2.602438340014454	627.1876399434834	0.0270194202082747
Generalized-onset seizure	595	425	96	2.3125059035687476	1375.9410126234047	0.0270194202082747
Central sleep apnea	813	530	96	2.21661896401827	1802.1112177468535	0.0270194202082747
Spinal deformities	330	245	95	2.5517287492545266	842.0704872539937	0.026737967914438502
Abnormal vertebral morphology	1376	733	95	2.075790858977931	2856.288221953633	0.026737967914438502
Expressive language delay	309	259	95	2.5275950695378073	781.0268764871824	0.026737967914438502
Inguinal hernia	624	438	95	2.2994207231149595	1434.8385312237347	0.026737967914438502
Acanthosis nigricans	648	487	95	2.2533658724044248	1460.1810853180673	0.026737967914438502
Primary adrenal insufficiency	2120	1209	95	1.8584685327582873	3939.953289447569	0.026737967914438502
Bilateral conductive hearing impairment	270	221	94	2.596502559933948	701.055691182166	0.02645651562060231
Abnormal blood inorganic cation concentration	1102	469	94	2.269721990903976	2501.2336339761814	0.02645651562060231
Frequent falls	143	135	94	2.810561065124053	401.9102323127396	0.02645651562060231
Narrow naris	153	149	94	2.767708565206785	423.45941047663814	0.02645651562060231
Irregular hyperpigmentation	346	300	94	2.4637735788993966	852.4656582991912	0.02645651562060231
Recurrent singultus	265	229	94	2.581059351279171	683.9807280889803	0.02645651562060231
Lower extremity joint dislocation	1202	746	93	2.06815600614639	2485.923519387961	0.026175063326766113
Inspiratory stridor	220	189	93	2.664433029445815	586.1752664780793	0.026175063326766113
Pyuria	232	218	93	2.602438340014454	603.7656948833534	0.026175063326766113
Abnormal renal pelvis morphology	1198	671	93	2.114172313450067	2532.7784315131803	0.026175063326766113
Decreased urine output	251	213	92	2.612515230180321	655.7413227752606	0.02589361103292992
Abnormal gastrointestinal motility	1308	535	92	2.2125410515978308	2894.003695489963	0.02589361103292992
Muscular ventricular septal defect	640	412	91	2.3259976175859243	1488.6384752549916	0.025612158739093723
Cachexia	255	202	91	2.6355434641724353	672.063583363971	0.025612158739093723
Bronchial breath sound	160	154	91	2.753374112782596	440.5398580452154	0.025612158739093723
Abnormal rib cage morphology	264	208	91	2.6228314986562977	692.4275156452626	0.025612158739093723
Chronic infection	183	178	91	2.690474831310165	492.35689412976024	0.025612158739093723
Gastrointestinal dysmotility	1307	534	91	2.2133535765905026	2892.853124603787	0.025612158739093723
Type I diabetes mellitus	1026	640	91	2.1347148596351717	2190.217445985686	0.025612158739093723
Hematochezia	356	257	91	2.5309617102877646	901.0223688624442	0.025612158739093723
Hemifacial hypertrophy	548	461	90	2.277193908229411	1247.902261709717	0.02533070644525753
Oral aversion	269	241	90	2.558877791044191	688.3381257908874	0.02533070644525753
Chronic gastritis	577	341	90	2.4081404546265612	1389.497042319526	0.02533070644525753
Impaired social interactions	189	172	90	2.70536638671151	511.3142470884754	0.02533070644525753
Abnormality of the anus	1473	710	90	2.0896364848999838	3078.034542257676	0.02533070644525753
Abnormality of the gallbladder	655	433	90	2.3044069372656937	1509.3865439090293	0.02533070644525753
Abnormal platelet morphology	239	230	90	2.579166997601466	616.4209124267504	0.02533070644525753
Limb muscle weakness	202	179	90	2.688041802639166	542.9844441331115	0.02533070644525753
Abnormality of the amniotic fluid	614	512	90	2.2316248726432284	1370.2176718029423	0.02533070644525753
Nephrolithiasis	631	409	90	2.3291715256117174	1469.7072326609937	0.02533070644525753
Cardiomyopathy	1489	708	89	2.09086157592929	3113.292886558713	0.025049254151421334
Platelet anisocytosis	238	229	89	2.581059351279171	614.2921256044426	0.025049254151421334
Bicuspid aortic valve	1286	699	89	2.0964176578733777	2695.9931080251636	0.025049254151421334
Keratosis pilaris	393	308	89	2.452344117118615	963.7712380276156	0.025049254151421334
Abnormal aortic valve cusp morphology	1286	699	89	2.0964176578733777	2695.9931080251636	0.025049254151421334
Enterocolitis	1046	623	89	2.1464067869598895	2245.1414991600445	0.025049254151421334
Muscular hypotonia of the trunk	201	187	89	2.66905322708256	536.4796986435946	0.025049254151421334
Tongue thrusting	161	136	88	2.8073559252488414	451.9843039650635	0.02476780185758514
Abnormality of the palm	143	127	88	2.837091112663102	405.70402911082357	0.02476780185758514
Sound sensitivity	131	126	88	2.8405242885014963	372.108681793696	0.02476780185758514
Abnormality of the optic disc	1237	542	88	2.206895547080672	2729.9297917387917	0.02476780185758514
Aplasia/Hypoplasia affecting the eye	479	356	88	2.389444835646184	1144.544076274522	0.02476780185758514
Deviation of the hand or of fingers of the hand	361	328	87	2.42502098990738	875.4325773565641	0.024486349563748944
Hypermelanotic macule	322	279	87	2.4952906303454614	803.4835829712385	0.024486349563748944
Coarctation of aorta	1786	668	87	2.1161183711435134	3779.387410862315	0.024486349563748944
Pectus excavatum	324	238	87	2.564317876562547	830.8389920062652	0.024486349563748944
Epidermoid cyst	713	380	87	2.361111237002249	1683.4723119826035	0.024486349563748944
Abnormality of the urethra	1133	536	87	2.211730043926289	2505.8901397684854	0.024486349563748944
Abnormal circulating calcium concentration	1066	442	87	2.2954725642699674	2446.973753511785	0.024486349563748944
Abnormal bronchus morphology	1080	701	86	2.0951768156524	2262.7909609045923	0.02420489726991275
Bilateral sensorineural hearing impairment	472	392	86	2.3476087665986016	1108.07133783454	0.02420489726991275
Gallop rhythm	428	249	86	2.544695486523323	1089.1296682319821	0.02420489726991275
Oliguria	241	205	86	2.6291409725633046	633.6229743877564	0.02420489726991275
Overgrowth	603	412	86	2.3259976175859243	1402.5765634043123	0.02420489726991275
Wide nasal bridge	210	158	86	2.7422377466646366	575.8699267995737	0.02420489726991275
Unusual infection by anatomical site	453	294	85	2.4725475032069015	1120.0640189527264	0.023923444976076555
Abnormal arterial physiology	1275	832	85	2.020771507328335	2576.4836718436272	0.023923444976076555
Chronic diarrhea	304	208	85	2.6228314986562977	797.3407755915146	0.023923444976076555
Small finger	111	106	85	2.915588968354289	323.63037548732603	0.023923444976076555
Third heart sound	251	247	85	2.5481978803593934	639.5976679702078	0.023923444976076555
Hypochromia	252	223	85	2.5925899705708986	653.3326725838665	0.023923444976076555
Abnormal pupil morphology	649	445	84	2.2925348226381272	1487.8550998921446	0.023641992682240362
Abnormal prothrombin time	163	119	84	2.865347872226528	467.0517031729241	0.023641992682240362
Abnormal skin morphology of the palm	134	123	84	2.850989722179661	382.0326227720746	0.023641992682240362
Pre-capillary pulmonary hypertension	735	554	84	2.1973850688906293	1615.0780256346125	0.023641992682240362
Hyponatremia	512	370	84	2.3726931095520643	1214.818872090657	0.023641992682240362
Abnormal palmar dermatoglyphics	134	123	84	2.850989722179661	382.0326227720746	0.023641992682240362
Pulmonary arterial hypertension	735	554	84	2.1973850688906293	1615.0780256346125	0.023641992682240362
Hypothermia	528	415	84	2.3228467369069663	1226.4630770868782	0.023641992682240362
Abnormality of pancreas physiology	482	292	84	2.475511982170641	1193.196775406249	0.023641992682240362
Abnormality of the palmar creases	134	123	84	2.850989722179661	382.0326227720746	0.023641992682240362
Abnormal gallbladder morphology	587	408	84	2.330234670529179	1367.8477516006283	0.023641992682240362
Abnormality of prothrombin	163	119	84	2.865347872226528	467.0517031729241	0.023641992682240362
Cholelithiasis	587	408	84	2.330234670529179	1367.8477516006283	0.023641992682240362
Abnormal dermatoglyphics	134	123	84	2.850989722179661	382.0326227720746	0.023641992682240362
Abnormal mitral valve morphology	480	347	83	2.4005653588281852	1152.2713722375288	0.023360540388404166
Mask-like facies	146	131	83	2.823623537963295	412.249036542641	0.023360540388404166
Lack of skin elasticity	310	266	83	2.516013196987992	779.9640910662775	0.023360540388404166
Single transverse palmar crease	133	122	83	2.854535002944311	379.6531553915933	0.023360540388404166
Acute kidney injury	719	453	82	2.2847966316062274	1642.7687781248774	0.02307908809456797
Deviation of finger	299	268	82	2.5127600395902703	751.3152518374908	0.02307908809456797
Abnormal fingertip morphology	480	416	82	2.3218015029923165	1114.464721436312	0.02307908809456797
Dilatation of the renal pelvis	1136	617	82	2.1506096695858172	2443.0925846494883	0.02307908809456797
Abnormality of the spleen	611	354	81	2.391891571593271	1461.4457502434886	0.022797635800731776
Hydronephrosis	1133	614	81	2.1527264624778915	2439.039081987451	0.022797635800731776
Facial erythema	207	175	81	2.697856784932765	558.4563544810824	0.022797635800731776
Mental deterioration	397	197	81	2.646428607457466	1050.632157160614	0.022797635800731776
Microcephaly	884	579	81	2.1782162698916228	1925.5431825841945	0.022797635800731776
Abnormality of mouth size	207	201	81	2.63769877619857	546.0036466731041	0.022797635800731776
Abnormal scapula morphology	184	158	80	2.7422377466646366	504.5717453862931	0.02251618350689558
Abnormal blood chloride concentration	231	206	80	2.6270276132499055	606.8433786607281	0.02251618350689558
Abnormality of the cerebrospinal fluid	2008	948	80	1.9640864962809927	3943.8856845322334	0.02251618350689558
Abnormal spleen morphology	573	325	80	2.429011472640185	1391.823573822826	0.02251618350689558
Spasticity	1473	698	80	2.097039410995898	3088.9390523969573	0.02251618350689558
Hypokalemia	276	220	80	2.5984721527968526	717.1783141719313	0.02251618350689558
Aplasia/hypoplasia involving bones of the lower limbs	221	197	80	2.646428607457466	584.8607222480999	0.02251618350689558
Soft skin	168	164	79	2.7260509855713613	457.9765655759887	0.022234731213059387
Clinodactyly	271	244	79	2.5535050072803296	691.9998569729693	0.022234731213059387
Papilloma	453	290	79	2.478496835720103	1122.7590665812068	0.022234731213059387
Foot pain	302	240	79	2.560683591907453	773.3264447560508	0.022234731213059387
Acute myeloid leukemia	2273	1004	79	1.9391611208100585	4407.7132276012635	0.022234731213059387
Abnormal blood urea nitrogen concentration	177	169	78	2.7130081290053853	480.2024388339532	0.02195327891922319
Asymmetric growth	423	307	78	2.4537564581418727	1037.938981794012	0.02195327891922319
Finger clinodactyly	270	243	78	2.555288560020747	689.9279112056017	0.02195327891922319
Deep venous thrombosis	1451	646	78	2.130662315623975	3091.5910199703876	0.02195327891922319
Genu varum	253	206	78	2.6270276132499055	664.6379861522261	0.02195327891922319
Clubbing	501	433	78	2.3044069372656937	1154.5078755701124	0.02195327891922319
Increased blood urea nitrogen	177	169	78	2.7130081290053853	480.2024388339532	0.02195327891922319
Poor eye contact	169	157	78	2.744995181209825	463.90418562446047	0.02195327891922319
Contact dermatitis	465	396	78	2.3431996476935466	1089.5878361774992	0.02195327891922319
Skin nodule	448	227	77	2.5848689764259363	1158.0213014388194	0.021671826625386997
Closed comedo	369	361	77	2.383387631713401	879.470036102245	0.021671826625386997
Skin vesicle	196	156	77	2.7477702352645976	538.5629661118611	0.021671826625386997
Breast carcinoma	259	213	77	2.612515230180321	676.6414446167032	0.021671826625386997
Hydrocephalus	1947	902	77	1.9856882960771174	3866.1351124621474	0.021671826625386997
Ankle clonus	130	127	77	2.837091112663102	368.82184464620326	0.021671826625386997
Neoplasm of the breast	261	213	77	2.612515230180321	681.8664750770638	0.021671826625386997
Elevated serum creatinine	273	203	76	2.6333987957058462	718.917871227696	0.0213903743315508
Aplasia/Hypoplasia involving bones of the skull	469	331	76	2.4210668398433404	1135.4803478865267	0.0213903743315508
Abnormal lymphocyte count	388	263	76	2.520939085129301	978.1243650301689	0.0213903743315508
Goiter	379	274	76	2.5031442707986713	948.6916786326964	0.0213903743315508
Abnormal circulating creatinine concentration	273	203	76	2.6333987957058462	718.917871227696	0.0213903743315508
Rheumatoid arthritis	673	449	76	2.288648492615736	1540.2604355303904	0.0213903743315508
Micrognathia	432	330	75	2.4223808937411717	1046.4685460961862	0.021108922037714608
Hostility	104	102	75	2.9322946618571413	304.95864483314267	0.021108922037714608
Abnormality of femur morphology	682	369	75	2.3738684674599986	1618.978294807719	0.021108922037714608
Osteopenia	516	364	75	2.379793449970003	1227.9734201845215	0.021108922037714608
Genital neoplasm	357	259	75	2.5275950695378073	902.3514398249972	0.021108922037714608
Aplasia/Hypoplasia of the mandible	468	330	75	2.4223808937411717	1133.6742582708684	0.021108922037714608
Abnormal iris pigmentation	197	166	75	2.720786745579004	535.9949888790637	0.021108922037714608
Ascites	1437	647	75	2.1299905529503587	3060.7964245896655	0.021108922037714608
Decreased mean corpuscular volume	276	224	75	2.590646815284896	715.0185210186313	0.021108922037714608
Addictive behavior	209	144	75	2.7825323415238095	581.5492593784762	0.021108922037714608
Chronic pain	283	217	74	2.6044350997705297	737.0551332350599	0.02082746974387841
Abnormality of the chin	167	155	74	2.7505631354487674	459.34404361994416	0.02082746974387841
Mitral valve prolapse	435	316	74	2.4412077510006553	1061.925371685285	0.02082746974387841
Crohn's disease	875	391	74	2.348718076223192	2055.128316695293	0.02082746974387841
Focal-onset seizure	549	370	74	2.3726931095520643	1302.6085171440832	0.02082746974387841
Polycythemia	648	390	74	2.3498302265925597	1522.6899868319788	0.02082746974387841
Abnormal number of teeth	143	121	74	2.858109463302609	408.7096532522731	0.02082746974387841
Xerostomia	132	128	74	2.833684863971191	374.0464020441972	0.02082746974387841
Urinary retention	614	396	73	2.3431996476935466	1438.7245836838376	0.02054601745004222
Clubbing of fingers	464	404	73	2.334513468508454	1083.2142493879228	0.02054601745004222
Abnormal spatial orientation of the cardiac segments	246	182	73	2.680823445633984	659.4825676259601	0.02054601745004222
Right-to-left shunt	347	291	73	2.477001844633152	859.5196400877037	0.02054601745004222
Photophobia	130	112	73	2.8916768109488773	375.917985423354	0.02054601745004222
Atrial standstill	215	192	73	2.6575936049155096	571.3826250568345	0.02054601745004222
Abnormality of the forehead	191	159	73	2.7394977092986075	523.2440624760341	0.02054601745004222
Dementia	380	188	73	2.666736984355379	1013.3600540550441	0.02054601745004222
Stuttering	490	256	73	2.5326548683072097	1241.0008854705327	0.02054601745004222
Conjunctival hyperemia	234	208	73	2.6228314986562977	613.7425706855737	0.02054601745004222
Thyroid dysgenesis	141	131	73	2.823623537963295	398.13091885282455	0.02054601745004222
Microphthalmia	151	141	72	2.791675720963679	421.54303386551555	0.020264565156206022
Abnormal circulating albumin concentration	298	232	72	2.5754068487281594	767.4712409209915	0.020264565156206022
Reduced number of teeth	123	117	72	2.8727089718728975	353.3432035403664	0.020264565156206022
Epileptic spasm	1439	806	72	2.0345597918139684	2927.7315404203005	0.020264565156206022
Abnormal T-wave	193	188	72	2.666736984355379	514.6802379805882	0.020264565156206022
Abnormal acetabulum morphology	535	362	72	2.3821862630858934	1274.469650750953	0.020264565156206022
Developmental glaucoma	190	179	72	2.688041802639166	510.72794250144153	0.020264565156206022
Retinopathy	996	513	71	2.230777468507243	2221.854358633214	0.01998311286236983
Hypoalbuminemia	289	225	71	2.5887123155076965	748.1378591817243	0.01998311286236983
Atrial arrhythmia	1125	524	71	2.2215635466353323	2499.2589899647487	0.01998311286236983
Abnormal left ventricular function	565	386	70	2.354307528947304	1330.1837538552268	0.019701660568533633
Pendular nystagmus	527	299	70	2.4652236452946292	1299.1728610702696	0.019701660568533633
Dysarthria	407	293	70	2.4740272132649497	1006.9290757988346	0.019701660568533633
Memory impairment	171	159	70	2.7394977092986075	468.45410829006187	0.019701660568533633
Hiatus hernia	496	287	70	2.483012936885067	1231.5744166949933	0.019701660568533633
Joint subluxation	313	242	70	2.5570794676386277	800.3658733708904	0.019701660568533633
Limb undergrowth	160	139	70	2.797880033364964	447.6608053383942	0.019701660568533633
Abnormal venous morphology	863	550	70	2.200532144124815	1899.0592403797154	0.019701660568533633
Hair-pulling	217	158	70	2.7422377466646366	595.0655910262261	0.019701660568533633
Echolalia	241	203	70	2.6333987957058462	634.649109765109	0.019701660568533633
Hypochloremia	210	186	69	2.6713818894011427	560.99019677424	0.01942020827469744
Short neck	182	180	69	2.685622328515753	488.7832637898671	0.01942020827469744
Unusual CNS infection	408	256	69	2.5326548683072097	1033.3231862693415	0.01942020827469744
Hypocalcemia	840	386	69	2.354307528947304	1977.6183243157354	0.01942020827469744
Persistent pupillary membrane	587	407	69	2.331300424393839	1368.4733491191835	0.01942020827469744
Aplasia/Hypoplasia of the eyelid	126	107	69	2.9115110559338495	366.850393047665	0.01942020827469744
Blepharitis	389	204	69	2.6312646661931605	1023.5619551491394	0.01942020827469744
Dialeptic seizure	368	264	68	2.519290906749228	927.0990536837159	0.019138755980861243
Insulin resistance	258	206	68	2.6270276132499055	677.7731242184756	0.019138755980861243
Striae distensae	290	248	68	2.546443152792843	738.4685143099244	0.019138755980861243
Narrow mouth	174	169	68	2.7130081290053853	472.06341444693703	0.019138755980861243
Neoplasm of the central nervous system	780	429	68	2.3084375414343348	1800.5812823187812	0.019138755980861243
Cheyne-Stokes respiration	190	143	68	2.7855587961539974	529.2561712692595	0.019138755980861243
Acetabular dysplasia	525	353	68	2.3931201282312364	1256.3880673213991	0.019138755980861243
Brushfield spots	185	157	68	2.744995181209825	507.82410852381764	0.019138755980861243
Pectus carinatum	277	254	68	2.536061116999121	702.4889294087566	0.019138755980861243
Bone cyst	147	111	68	2.8955718548324016	425.64906266036303	0.019138755980861243
Pulmonary embolism	228	164	68	2.7260509855713613	621.5396247102703	0.019138755980861243
Hemolytic-uremic syndrome	215	178	67	2.690474831310165	578.4520887316855	0.01885730368702505
Glossoptosis	199	173	67	2.7028487304902638	537.8668973675625	0.01885730368702505
Abnormality of the musculature of the upper limbs	171	143	67	2.7855587961539974	476.33055414233354	0.01885730368702505
Hip dislocation	865	514	67	2.2299317146237834	1928.8909331495727	0.01885730368702505
Hypertelorism	157	147	67	2.773577498870883	435.4516673227286	0.01885730368702505
Prolonged QT interval	210	173	66	2.7028487304902638	567.5982334029554	0.018575851393188854
Ankle pain	187	138	66	2.8010157472178223	523.7899447297327	0.018575851393188854
Retinal detachment	586	332	66	2.419756749915023	1417.9774554502035	0.018575851393188854
Talipes	971	535	66	2.2125410515978308	2148.3773611014935	0.018575851393188854
Positional foot deformity	971	535	66	2.2125410515978308	2148.3773611014935	0.018575851393188854
Shyness	118	100	66	2.9408948336190592	347.025590367049	0.018575851393188854
Diminished motivation	125	123	66	2.850989722179661	356.3737152724577	0.018575851393188854
Abnormal QT interval	210	173	66	2.7028487304902638	567.5982334029554	0.018575851393188854
Ocular pain	117	101	66	2.9365734598364166	343.57909480086073	0.018575851393188854
Abnormality of facial musculature	283	176	66	2.6953821658049093	762.7931529227893	0.018575851393188854
Brachycephaly	166	157	65	2.744995181209825	455.669200080831	0.01829439909935266
Polydipsia	210	168	65	2.7155855518931964	570.2729658975712	0.01829439909935266
Recurrent tonsillitis	161	119	65	2.865347872226528	461.32100742847103	0.01829439909935266
Abnormality of the shoulder girdle musculature	169	141	65	2.791675720963679	471.7931968428618	0.01829439909935266
Abnormal drinking behavior	210	168	65	2.7155855518931964	570.2729658975712	0.01829439909935266
Diabetes insipidus	290	249	65	2.544695486523323	737.9616910917637	0.01829439909935266
Morphological abnormality of the middle ear	605	301	65	2.4623283380252157	1489.7086445052555	0.01829439909935266
Tremor by anatomical site	185	154	65	2.753374112782596	509.3742108647803	0.01829439909935266
Abnormal male urethral meatus morphology	624	356	65	2.389444835646184	1491.0135774432188	0.01829439909935266
Hypopituitarism	1122	477	65	2.2623764545789453	2538.386382037577	0.01829439909935266
Aneurysmal bone cyst	135	106	65	2.915588968354289	393.604510727829	0.01829439909935266
Limb joint contracture	749	486	64	2.254258564356766	1688.4396647032177	0.018012946805516464
Atrophy/Degeneration affecting the central nervous system	210	149	64	2.767708565206785	581.2187986934249	0.018012946805516464
Displacement of the urethral meatus	622	355	64	2.390666480563965	1486.9945509107863	0.018012946805516464
Neoplasm of the ear	603	300	64	2.4637735788993966	1485.655468076336	0.018012946805516464
Delirium	244	168	64	2.7155855518931964	662.60287466194	0.018012946805516464
Hypospadias	622	355	64	2.390666480563965	1486.9945509107863	0.018012946805516464
Lower limb asymmetry	384	283	64	2.489108398094769	955.8176248683912	0.018012946805516464
Abnormal 5th finger morphology	129	117	63	2.8727089718728975	370.5794573716038	0.01773149451168027
Arteria lusoria	355	248	63	2.546443152792843	903.9873192414592	0.01773149451168027
Meningitis	348	236	63	2.5679828306489525	893.6580250658354	0.01773149451168027
Fetal ultrasound soft marker	504	376	63	2.365706988691398	1192.3163223004647	0.01773149451168027
Tracheal stenosis	748	471	63	2.267873926490163	1696.369697014642	0.01773149451168027
Abnormality of the hallux	373	227	63	2.5848689764259363	964.1561282068742	0.01773149451168027
Intracranial hemorrhage	1112	696	63	2.0982855940084972	2333.293580537449	0.01773149451168027
Scapular winging	164	139	63	2.797880033364964	458.85232547185404	0.01773149451168027
Recurrent skin infections	214	156	63	2.7477702352645976	588.0228303466239	0.01773149451168027
Abnormal subclavian artery morphology	355	248	63	2.546443152792843	903.9873192414592	0.01773149451168027
Ecchymosis	130	109	62	2.9034683356784354	377.4508836381966	0.017450042217844075
Abnormality of the posterior pituitary	344	283	62	2.489108398094769	856.2532889446005	0.017450042217844075
Verrucae	304	176	62	2.6953821658049093	819.3961784046925	0.017450042217844075
Abnormal coronary artery morphology	314	240	62	2.560683591907453	804.0546478589403	0.017450042217844075
Right aortic arch with retroesophageal left subclavian artery	236	189	62	2.664433029445815	628.8061949492123	0.017450042217844075
Small hand	78	75	62	3.065833570227359	239.135018477734	0.017450042217844075
Breech presentation	312	284	62	2.4875764935720213	776.1238659944706	0.017450042217844075
Acute phase response	149	128	62	2.833684863971191	422.21904473170747	0.017450042217844075
Neoplasm of the middle ear	599	296	62	2.4696031225601205	1479.2922704135121	0.017450042217844075
Cholesteatoma	599	296	62	2.4696031225601205	1479.2922704135121	0.017450042217844075
Juvenile cataract	141	135	62	2.810561065124053	396.28911018249147	0.017450042217844075
Abnormality of the parathyroid gland	948	510	62	2.2333246575211225	2117.191775330024	0.017450042217844075
Difficulty walking	93	89	62	2.9915048269741464	278.2099489085956	0.017450042217844075
Skeletal muscle atrophy	422	259	61	2.5275950695378073	1066.6451193449548	0.017168589924007882
Abnormal thoracic spine morphology	153	133	61	2.8170431926519734	431.00760847575197	0.017168589924007882
Abnormal hard palate morphology	1175	550	61	2.200532144124815	2585.6252693466577	0.017168589924007882
Elliptocytosis	202	185	61	2.6737231052160455	540.0920672536412	0.017168589924007882
Myeloproliferative disorder	1230	707	61	2.0914754198221597	2572.5147663812563	0.017168589924007882
Exercise intolerance	192	161	61	2.7340689575872092	524.9412398567442	0.017168589924007882
Oral cleft	1596	633	61	2.139491123601704	3414.6278332683196	0.017168589924007882
Syringomyelia	898	540	61	2.2085010737960906	1983.2339642688894	0.017168589924007882
Abnormality of bladder morphology	446	279	61	2.4952906303454614	1112.8996211340757	0.017168589924007882
Abnormality of the parathyroid physiology	929	509	61	2.2341770512823005	2075.5504806412573	0.017168589924007882
Synostosis of joints	1180	604	61	2.159857894997927	2548.632316097554	0.017168589924007882
Halitosis	142	109	60	2.9034683356784354	412.29250366633784	0.016887137630171686
Hypoplastic aortic arch	739	496	60	2.2454131571288616	1659.3603231182287	0.016887137630171686
Asthenopia	91	88	60	2.9964121614688906	272.673506693669	0.016887137630171686
Central diabetes insipidus	255	219	60	2.6004507187789407	663.1149332886299	0.016887137630171686
Abnormality of neuronal migration	240	169	60	2.7130081290053853	651.1219509612924	0.016887137630171686
Ablepharon	111	95	60	2.963171228330211	328.91200634465343	0.016887137630171686
Allergic conjunctivitis	236	182	59	2.680823445633984	632.6743331696202	0.016605685336335493
Menorrhagia	270	181	59	2.6832162587498747	724.4683898624662	0.016605685336335493
Abnormality of the preputium	273	169	59	2.7130081290053853	740.6512192184701	0.016605685336335493
Cafe-au-lait spot	200	174	59	2.7003455853364593	540.0691170672918	0.016605685336335493
Vertebral segmentation defect	1226	635	59	2.1381211083270832	2621.336478809004	0.016605685336335493
Polyuria	222	173	59	2.7028487304902638	600.0324181688386	0.016605685336335493
Nodular changes affecting the eyelids	416	197	59	2.646428607457466	1100.9143007023058	0.016605685336335493
Apathy	117	115	59	2.8801969932654474	336.9830482120573	0.016605685336335493
Phimosis	273	169	59	2.7130081290053853	740.6512192184701	0.016605685336335493
Abnormality of the fontanelles or cranial sutures	895	367	59	2.37622876936697	2126.724748583438	0.016605685336335493
Storage in hepatocytes	358	216	58	2.606441082468128	933.1059075235898	0.016324233042499296
Hepatic steatosis	358	216	58	2.606441082468128	933.1059075235898	0.016324233042499296
Infection-related seizure	369	260	58	2.525921485648241	932.065028204201	0.016324233042499296
Deviation of toes	368	222	58	2.5945418591684204	954.7914041739787	0.016324233042499296
Chills	279	179	58	2.688041802639166	749.9636629363273	0.016324233042499296
Alternating esotropia	185	148	58	2.7706331182241017	512.5671268714589	0.016324233042499296
Abnormally lax or hyperextensible skin	94	90	58	2.986652324179734	280.745318472895	0.016324233042499296
Seizure precipitated by febrile infection	369	260	58	2.525921485648241	932.065028204201	0.016324233042499296
Febrile seizure (within the age range of 3 months to 6 years)	369	260	58	2.525921485648241	932.065028204201	0.016324233042499296
Cutis laxa	93	89	58	2.9915048269741464	278.2099489085956	0.016324233042499296
Abnormality of the ribs	184	159	58	2.7394977092986075	504.0675785109438	0.016324233042499296
Lipid accumulation in hepatocytes	358	216	58	2.606441082468128	933.1059075235898	0.016324233042499296
Situs inversus with levocardia	85	85	58	3.0114759079047664	255.97545217190515	0.016324233042499296
Pharyngeal edema	193	192	58	2.6575936049155096	512.9155657486933	0.016324233042499296
Transient myeloproliferative syndrome	1047	596	58	2.1656485738788227	2267.4340568511275	0.016324233042499296
Retractile testis	186	153	58	2.7562034028014604	512.6538329210716	0.016324233042499296
Osteoporosis	164	125	57	2.8439848206110026	466.41351058020444	0.016042780748663103
Toe walking	214	148	57	2.7706331182241017	592.9154872999578	0.016042780748663103
Epidermal acanthosis	386	278	57	2.496850037700983	963.7841145525795	0.016042780748663103
Pedal edema	212	130	57	2.8269514813122223	599.3137140381912	0.016042780748663103
Yellow/white lesions of the retina	360	175	57	2.697856784932765	971.2284425757954	0.016042780748663103
Episodic abdominal pain	113	103	57	2.9280576089138868	330.87050980726923	0.016042780748663103
Hyperkalemia	316	229	57	2.581059351279171	815.614755004218	0.016042780748663103
Hallux valgus	367	221	57	2.596502559933948	952.9164394957589	0.016042780748663103
Contractures of the joints of the lower limbs	609	397	57	2.342104326855944	1426.34153505527	0.016042780748663103
Neoplasm of the peripheral nervous system	264	224	57	2.590646815284896	683.9307592352126	0.016042780748663103
Myalgia	155	148	57	2.7706331182241017	429.44813332473575	0.016042780748663103
Deviation of the hallux	367	221	57	2.596502559933948	952.9164394957589	0.016042780748663103
Night sweats	129	114	56	2.8839899822825865	372.03470771445365	0.015761328454826907
Babinski sign	71	69	56	3.1020457428818036	220.24524774460806	0.015761328454826907
Lymphopenia	322	204	56	2.6312646661931605	847.2672225141977	0.015761328454826907
Vertebral fusion	1163	596	56	2.1656485738788227	2518.6492914210708	0.015761328454826907
Abnormality of venous physiology	409	314	56	2.443965185545844	999.5817608882502	0.015761328454826907
Arterial fibromuscular dysplasia	110	99	56	2.945259639021509	323.978560292366	0.015761328454826907
Alkalosis	136	116	56	2.8764368443921406	391.1954108373311	0.015761328454826907
Hypoplastic heart	445	287	56	2.483012936885067	1104.9407569138548	0.015761328454826907
Abnormal pyramidal sign	71	69	56	3.1020457428818036	220.24524774460806	0.015761328454826907
Atlantoaxial abnormality	261	192	56	2.6575936049155096	693.631930882948	0.015761328454826907
Abnormal macular morphology	211	137	56	2.804174266462652	591.6807702236196	0.015761328454826907
Swollen lip	163	150	56	2.764803574563378	450.66298265383057	0.015761328454826907
Supraventricular tachycardia	366	192	56	2.6575936049155096	972.6792593990765	0.015761328454826907
External genital hypoplasia	477	346	55	2.4018187348262825	1145.6675365121368	0.015479876160990712
Abnormality of the scrotum	386	234	55	2.5716789762089163	992.6680848166417	0.015479876160990712
Ataxia	385	219	55	2.6004507187789407	1001.1735267298922	0.015479876160990712
Hyperkeratosis	268	249	55	2.544695486523323	681.9783903882505	0.015479876160990712
Head-banging	194	125	55	2.8439848206110026	551.7330551985345	0.015479876160990712
Paradoxical respiration	77	72	55	3.0835623371877907	237.4342999634599	0.015479876160990712
Hepatosplenomegaly	140	131	55	2.823623537963295	395.3072953148613	0.015479876160990712
Cleft palate	1165	541	55	2.2076975685124895	2571.96766731705	0.015479876160990712
Acute sinusitis	148	129	55	2.83030512331981	418.88515825133186	0.015479876160990712
Generalized muscle weakness	150	135	55	2.810561065124053	421.58415976860795	0.015479876160990712
Avascular necrosis	503	297	55	2.4681383843018465	1241.4736073038289	0.015479876160990712
Ketosis	348	290	54	2.478496835720103	862.5168988305959	0.015198423867154517
Third degree atrioventricular block	1118	561	54	2.1919319723628976	2450.5799451017197	0.015198423867154517
Abnormality of the ovary	466	276	54	2.4999857515538415	1164.99336022409	0.015198423867154517
Abnormality of the fetal cardiovascular system	875	647	54	2.1299905529503587	1863.7417338315638	0.015198423867154517
Short digit	184	144	54	2.7825323415238095	511.98595084038095	0.015198423867154517
Abnormalities of placenta or umbilical cord	551	446	54	2.2915599749069173	1262.6495461737115	0.015198423867154517
Retinopathy of prematurity	844	424	53	2.3135289770263263	1952.6184566102195	0.014916971573318323
Abnormal sacrum morphology	384	291	53	2.477001844633152	951.1687083391303	0.014916971573318323
Adenoiditis	173	122	53	2.854535002944311	493.83455550936577	0.014916971573318323
Anterior hypopituitarism	897	420	53	2.3176455432211585	2078.9280522693794	0.014916971573318323
Hip dysplasia	422	194	53	2.653093103688833	1119.6052897566876	0.014916971573318323
Postural instability	253	200	53	2.639864837955078	667.8858040026347	0.014916971573318323
Neoplasm of the respiratory system	121	112	53	2.8916768109488773	349.8928941248142	0.014916971573318323
Abnormal finger phalanx morphology	206	169	53	2.7130081290053853	558.8796745751093	0.014916971573318323
Neoplasm of the lung	118	109	52	2.9034683356784354	342.6092636100554	0.014635519279482128
Fourth heart sound	177	177	52	2.6929215672572524	476.6471174045337	0.014635519279482128
Moderate hypermetropia	107	101	52	2.9365734598364166	314.2133602024966	0.014635519279482128
Erythematous papule	116	106	52	2.915588968354289	338.2083203290975	0.014635519279482128
Abnormality of the ureter	538	351	52	2.395587717153235	1288.8261918284404	0.014635519279482128
Abnormality of fontanelles	453	325	52	2.429011472640185	1100.3421971060038	0.014635519279482128
Atlantoaxial instability	205	151	52	2.7619178863258895	566.1931666968073	0.014635519279482128
Recurrent hypoglycemia	166	143	51	2.7855587961539974	462.40276016156355	0.014354066985645933
Hypernatremia	170	135	51	2.810561065124053	477.795381071089	0.014354066985645933
Dysmenorrhea	218	153	51	2.7562034028014604	600.8523418107184	0.014354066985645933
Abnormal growth hormone level	643	395	51	2.3442977379925987	1507.383445529241	0.014354066985645933
Right ventricular outlet tract obstruction	202	171	51	2.707898723226905	546.9955420918349	0.014354066985645933
Metrorrhagia	157	122	51	2.854535002944311	448.1619954622568	0.014354066985645933
Presyncope	199	190	51	2.66214123266623	529.7661053005797	0.014354066985645933
Left ventricular outflow tract obstruction	405	249	51	2.544695486523323	1030.6016720419457	0.014354066985645933
Polydactyly	279	187	51	2.66905322708256	744.6658503560343	0.014354066985645933
Hyperinsulinemia	760	429	50	2.3084375414343348	1754.4125314900944	0.014072614691809739
Talipes equinovarus	942	513	50	2.230777468507243	2101.392375333823	0.014072614691809739
Abnormality of hepatobiliary system physiology	481	242	50	2.5570794676386277	1229.95522393418	0.014072614691809739
Abnormal insulin level	760	429	50	2.3084375414343348	1754.4125314900944	0.014072614691809739
Skin ulcer	272	169	50	2.7130081290053853	737.9382110894649	0.014072614691809739
Downslanted palpebral fissures	99	94	50	2.9677669800193605	293.8089310219167	0.014072614691809739
Fetal distress	369	350	50	2.3968267892687836	884.4290852401812	0.014072614691809739
Intellectual disability, mild	276	205	50	2.6291409725633046	725.6429084274721	0.014072614691809739
Decreased liver function	481	242	50	2.5570794676386277	1229.95522393418	0.014072614691809739
Intermittent diarrhea	127	111	50	2.8955718548324016	367.737625563715	0.014072614691809739
Bilateral tonic-clonic seizure	254	182	50	2.680823445633984	680.929155191032	0.014072614691809739
Weakness due to upper motor neuron dysfunction	1022	561	50	2.1919319723628976	2240.1544757548813	0.014072614691809739
Decreased prothrombin time	82	62	50	3.1485031441208053	258.177257817906	0.014072614691809739
Polyhydramnios	424	366	50	2.3774137482246482	1008.0234292472509	0.014072614691809739
Poor head control	119	112	50	2.8916768109488773	344.1095405029164	0.014072614691809739
Abnormal circulating insulin level	760	429	50	2.3084375414343348	1754.4125314900944	0.014072614691809739
Chronic kidney disease	1558	661	50	2.1206933741334186	3304.040276899866	0.014072614691809739
Abnormal blood phosphate concentration	438	297	50	2.4681383843018465	1081.0446123242089	0.014072614691809739
Increased circulating antibody level	168	166	49	2.720786745579004	457.09217325727263	0.013791162397973544
Neonatal hypotonia	259	217	49	2.6044350997705297	674.5486908405671	0.013791162397973544
Loss of speech	73	73	49	3.0775719734986033	224.66275406539805	0.013791162397973544
Pulmonary hypoplasia	128	113	49	2.8878163901356393	369.64049793736183	0.013791162397973544
Proptosis	332	172	49	2.70536638671151	898.1816403882214	0.013791162397973544
Pulmonary fibrosis	90	86	49	3.0063963823754913	270.5756744137942	0.013791162397973544
Central apnea	293	210	49	2.6186755388851397	767.2719328933459	0.013791162397973544
Cervical lymphadenopathy	96	81	49	3.0324098147404093	291.1113422150793	0.013791162397973544
Left bundle branch block	129	113	49	2.8878163901356393	372.52831432749747	0.013791162397973544
Right atrial enlargement	102	98	49	2.949668757926564	300.86621330850954	0.013791162397973544
Hematemesis	204	151	49	2.7619178863258895	563.4312488104815	0.013791162397973544
Abnormal right atrium morphology	102	98	49	2.949668757926564	300.86621330850954	0.013791162397973544
Absent tonsils	85	85	49	3.0114759079047664	255.97545217190515	0.013791162397973544
Abnormal metatarsal morphology	259	160	49	2.736774850963134	708.8246863994517	0.013791162397973544
Aplasia/Hypoplasia of the lungs	129	114	49	2.8839899822825865	372.03470771445365	0.013791162397973544
Abnormal conus terminalis morphology	870	457	48	2.280978633549209	1984.4514111878116	0.01350971010413735
Venous occlusion	366	273	48	2.504732186578303	916.731980287659	0.01350971010413735
Tethered cord	870	457	48	2.280978633549209	1984.4514111878116	0.01350971010413735
Ileus	463	320	48	2.435744855299153	1127.7498680035078	0.01350971010413735
Right ventricular failure	198	155	48	2.7505631354487674	544.6115008188559	0.01350971010413735
Genu valgum	433	307	48	2.4537564581418727	1062.4765463754309	0.01350971010413735
Low back pain	192	174	48	2.7003455853364593	518.4663523846002	0.01350971010413735
Cervical spine instability	360	253	48	2.5377743124432413	913.5987524795669	0.01350971010413735
Palilalia	101	97	48	2.954123099352814	298.3664330346342	0.01350971010413735
Palpebral edema	93	78	48	3.048800230928579	283.5384214763578	0.01350971010413735
Schistocytosis	169	150	48	2.764803574563378	467.25180410121084	0.01350971010413735
Abnormal femoral neck/head morphology	308	178	48	2.690474831310165	828.6662480435309	0.01350971010413735
Chronic colitis	559	286	48	2.484528800490016	1388.8515994739191	0.01350971010413735
Penile hypospadias	236	173	48	2.7028487304902638	637.8723003957023	0.01350971010413735
Hydrocele testis	353	212	47	2.6145589726903076	922.9393173596786	0.013228257810301155
Vaginal hydrocele	353	212	47	2.6145589726903076	922.9393173596786	0.013228257810301155
Anasarca	654	363	47	2.380988208582947	1557.1662884132472	0.013228257810301155
Metatarsus adductus	213	114	47	2.8839899822825865	614.289866226191	0.013228257810301155
Atypical scarring of skin	165	120	47	2.861713587571434	472.18274194928665	0.013228257810301155
Shivering	194	130	47	2.8269514813122223	548.4285873745712	0.013228257810301155
Prolonged neonatal jaundice	161	158	47	2.7422377466646366	441.5002772130065	0.013228257810301155
Stomatitis	131	108	47	2.9074710781321094	380.87871123530635	0.013228257810301155
Decreased response to growth hormone stimuation test	604	377	47	2.364553483413266	1428.1903039816127	0.013228257810301155
Sacrococcygeal pilonidal abnormality	321	246	47	2.54995972651568	818.5370722115332	0.013228257810301155
Narrow palate	98	95	47	2.963171228330211	290.3907803763607	0.013228257810301155
Generalized edema	657	363	47	2.380988208582947	1564.309253038996	0.013228257810301155
Alternating exotropia	215	154	47	2.753374112782596	591.9754342482581	0.013228257810301155
Vascular neoplasm	369	275	46	2.5015621397887964	923.0764295820659	0.01294680551646496
Calcinosis	191	120	46	2.861713587571434	546.587295226144	0.01294680551646496
Arterial stenosis	168	135	46	2.810561065124053	472.1742589408409	0.01294680551646496
Pancreatitis	329	199	46	2.6420417572093524	869.2317381218769	0.01294680551646496
Abnormality of the midface	371	274	46	2.5031442707986713	928.666524466307	0.01294680551646496
Increased circulating band cell count	67	64	46	3.1347148596351717	210.0258955955565	0.01294680551646496
Increased circulating immature neutrophil count	67	64	46	3.1347148596351717	210.0258955955565	0.01294680551646496
T-wave inversion	120	117	46	2.8727089718728975	344.7250766247477	0.01294680551646496
Esophageal stenosis	1218	385	46	2.355434104110558	2868.91873880666	0.01294680551646496
Preeclampsia	331	246	46	2.54995972651568	844.03666947669	0.01294680551646496
Gray matter heterotopia	183	124	46	2.847473148456824	521.0875861675988	0.01294680551646496
Rickets	241	195	46	2.650860222256541	638.8573135638263	0.01294680551646496
Airway obstruction	217	189	46	2.664433029445815	578.1819673897419	0.01294680551646496
Mitral stenosis	308	225	46	2.5887123155076965	797.3233931763706	0.01294680551646496
Pneumothorax	445	257	46	2.5309617102877646	1126.2779610780553	0.01294680551646496
Abnormality of lipoprotein cholesterol concentration	205	148	46	2.7706331182241017	567.9797892359409	0.01294680551646496
Discoid lupus rash	389	224	46	2.590646815284896	1007.7616111458245	0.01294680551646496
Central hypothyroidism	278	219	46	2.6004507187789407	722.9252998205455	0.01294680551646496
Vascular ring	750	314	45	2.443965185545844	1832.973889159383	0.012665353222628765
Severe infection	81	80	45	3.0378048466271155	246.06219257679635	0.012665353222628765
Duplication of bones involving the upper extremities	177	145	45	2.779526831384084	491.97624915498284	0.012665353222628765
Bidirectional shunt	214	174	45	2.7003455853364593	577.8739552620023	0.012665353222628765
Duplication of hand bones	177	145	45	2.779526831384084	491.97624915498284	0.012665353222628765
Macrotia	73	72	45	3.0835623371877907	225.10005061470872	0.012665353222628765
Hypercoagulability	277	195	45	2.650860222256541	734.2882815650619	0.012665353222628765
Duplication of phalanx of hand	177	145	45	2.779526831384084	491.97624915498284	0.012665353222628765
Abnormality of binocular vision	99	83	45	3.021816741242985	299.1598573830555	0.012665353222628765
Keloids	162	117	45	2.8727089718728975	465.3788534434094	0.012665353222628765
Thoracolumbar scoliosis	184	162	45	2.731379819076428	502.57388671006277	0.012665353222628765
Diplopia	99	83	45	3.021816741242985	299.1598573830555	0.012665353222628765
Abnormality of the diaphragm	651	310	45	2.4495331397847866	1594.646073999896	0.012665353222628765
Autoimmune antibody positivity	195	146	45	2.776541977834622	541.4256856777513	0.012665353222628765
Abnormal extraocular muscle physiology	369	216	44	2.606441082468128	961.7767594307393	0.01238390092879257
Hand polydactyly	175	143	44	2.7855587961539974	487.47278932694957	0.01238390092879257
Vasovagal syncope	203	168	44	2.7155855518931964	551.2638670343189	0.01238390092879257
Hemangioma	367	273	44	2.504732186578303	919.2367124742373	0.01238390092879257
Upper limb pain	121	87	44	3.0013755810004406	363.16644530105333	0.01238390092879257
Abnormality of the metencephalon	1219	578	44	2.17896699519853	2656.1607671470083	0.01238390092879257
Abnormality of hindbrain morphology	1219	578	44	2.17896699519853	2656.1607671470083	0.01238390092879257
Bronchomalacia	663	470	44	2.2687969756833417	1504.2123948780556	0.01238390092879257
Continuous heart murmur	178	175	44	2.697856784932765	480.21850771803213	0.01238390092879257
First degree atrioventricular block	262	154	44	2.753374112782596	721.3840175490402	0.01238390092879257
Chordee	234	162	44	2.731379819076428	639.1428776638842	0.01238390092879257
Neoplasm of the large intestine	119	117	44	2.8727089718728975	341.8523676528748	0.01238390092879257
Low frustration tolerance	98	89	44	2.9915048269741464	293.1674730434664	0.01238390092879257
Abnormal cerebellum morphology	1219	578	44	2.17896699519853	2656.1607671470083	0.01238390092879257
Juvenile rheumatoid arthritis	456	288	44	2.481502345859828	1131.5650697120816	0.01238390092879257
Hypolipoproteinemia	191	139	44	2.797880033364964	534.3950863727081	0.01238390092879257
Hypoplastic male external genitalia	448	320	44	2.435744855299153	1091.2136951740206	0.01238390092879257
Abnormality of upper limb joint	241	169	44	2.7130081290053853	653.8349590902978	0.01238390092879257
Abnormal oblique muscle physiology	369	216	44	2.606441082468128	961.7767594307393	0.01238390092879257
Lumbar hyperlordosis	140	129	43	2.83030512331981	396.2427172647734	0.012102448634956376
Severe conductive hearing impairment	78	73	43	3.0775719734986033	240.05061393289105	0.012102448634956376
Intolerance to protein	106	87	43	3.0013755810004406	318.1458115860467	0.012102448634956376
Decreased HDL cholesterol concentration	189	138	43	2.8010157472178223	529.3919762241684	0.012102448634956376
Poor coordination	109	98	43	2.949668757926564	321.5138946139955	0.012102448634956376
Exocrine pancreatic insufficiency	153	115	43	2.8801969932654474	440.67013996961344	0.012102448634956376
Abnormality of exocrine pancreas physiology	153	115	43	2.8801969932654474	440.67013996961344	0.012102448634956376
Thyroid nodule	159	106	43	2.915588968354289	463.5786459683319	0.012102448634956376
Cutaneous abscess	95	90	43	2.986652324179734	283.7319707970747	0.012102448634956376
Arteriosclerosis	133	111	43	2.8955718548324016	385.11105669270944	0.012102448634956376
Abnormal hand morphology	157	124	43	2.847473148456824	447.05328430772136	0.012102448634956376
Renal tubular acidosis	164	118	43	2.8690128263129338	470.5181035153211	0.012102448634956376
Acne inversa	390	259	43	2.5275950695378073	985.7620771197448	0.012102448634956376
Renal tubular dysfunction	166	118	43	2.8690128263129338	476.256129167947	0.012102448634956376
Abnormal posturing	90	80	43	3.0378048466271155	273.4024361964404	0.012102448634956376
Absent abdominal reflex	53	52	43	3.22489148998426	170.91924896916578	0.012102448634956376
Abnormal circulating IgA level	174	170	43	2.710445912240785	471.6175887298966	0.012102448634956376
Abnormality of hair pigmentation	101	76	43	3.060081241338268	309.06820537516506	0.012102448634956376
Short nose	75	73	43	3.0775719734986033	230.81789801239526	0.012102448634956376
Abnormal HDL cholesterol concentration	189	138	43	2.8010157472178223	529.3919762241684	0.012102448634956376
Cutaneous photosensitivity	82	82	42	3.0270809812353425	248.22064046129807	0.011820996341120181
Bruising susceptibility	146	136	42	2.8073559252488414	409.8739650863308	0.011820996341120181
Flat face	90	89	42	2.9915048269741464	269.23543442767317	0.011820996341120181
Abnormal macroscopic urine appearance	120	73	42	3.0775719734986033	369.3086368198324	0.011820996341120181
Violent behavior	58	57	42	3.1850199779465678	184.73115872090094	0.011820996341120181
Abnormality of the gingiva	87	81	42	3.0324098147404093	263.8196538824156	0.011820996341120181
Systemic lupus erythematosus	468	241	42	2.558877791044191	1197.5548062086814	0.011820996341120181
Cyanotic episode	92	84	42	3.016615547557177	277.5286303752603	0.011820996341120181
Elevated C-reactive protein level	97	89	42	2.9915048269741464	290.1759682164922	0.011820996341120181
Abnormal C-reactive protein level	97	89	42	2.9915048269741464	290.1759682164922	0.011820996341120181
Neoplasm of the colon	104	102	42	2.9322946618571413	304.95864483314267	0.011820996341120181
Erythematous plaque	89	88	42	2.9964121614688906	266.68068237073123	0.011820996341120181
Increased susceptibility to fractures	215	177	42	2.6929215672572524	578.9781369603093	0.011820996341120181
Abnormal cranial nerve physiology	288	171	42	2.707898723226905	779.8748322893487	0.011820996341120181
Colon cancer	104	102	42	2.9322946618571413	304.95864483314267	0.011820996341120181
Male reproductive system neoplasm	139	128	42	2.833684863971191	393.8821960919955	0.011820996341120181
Atherosclerosis	132	110	42	2.899502148460834	382.7342835968301	0.011820996341120181
Heterophoria	106	74	42	3.071663113888083	325.5962900721368	0.011820996341120181
Severe sensorineural hearing impairment	213	153	41	2.7562034028014604	587.0713247967111	0.011539544047283985
Kyphoscoliosis	357	310	41	2.4495331397847866	874.4833309031688	0.011539544047283985
Vocal cord dysfunction	444	310	41	2.4495331397847866	1087.5927140644453	0.011539544047283985
Abnormal endocrine morphology	222	195	41	2.650860222256541	588.4909693409521	0.011539544047283985
Pollakisuria	100	91	41	2.9818534412979654	298.18534412979653	0.011539544047283985
Abnormal patella morphology	403	285	41	2.486049973610549	1001.8781393650513	0.011539544047283985
Breast mass	149	141	41	2.791675720963679	415.95968242358816	0.011539544047283985
Small for gestational age	226	214	41	2.6104810602698683	589.9687196209902	0.011539544047283985
Osteomyelitis	687	344	41	2.404336391047529	1651.7791006496523	0.011539544047283985
Melanoma	122	103	41	2.9280576089138868	357.2230282874942	0.011539544047283985
Excessive cerumen	54	51	41	3.2333246575211225	174.5995315061406	0.011539544047283985
Elevated serum alanine aminotransferase	94	91	41	2.9818534412979654	280.29422348200876	0.011539544047283985
Cranial nerve paralysis	287	170	41	2.710445912240785	777.8979768131053	0.011539544047283985
Abnormal choroid morphology	139	109	41	2.9034683356784354	403.5820986593025	0.011539544047283985
Syndactyly	523	274	41	2.5031442707986713	1309.1444536277052	0.011539544047283985
Anal atresia	1273	572	41	2.183498804826035	2779.5939785435426	0.011539544047283985
Abnormal PR interval	124	109	41	2.9034683356784354	360.030073624126	0.011539544047283985
Capillary malformation	120	104	41	2.9238614943202785	350.86337931843343	0.011539544047283985
Abnormality of adrenal morphology	222	195	41	2.650860222256541	588.4909693409521	0.011539544047283985
Abnormality of the pulmonary veins	1491	766	41	2.056666063986455	3066.4891014038044	0.011539544047283985
Punctate cataract	170	89	41	2.9915048269741464	508.5558205856049	0.011539544047283985
Ulcerative colitis	351	224	41	2.590646815284896	909.3170321649985	0.011539544047283985
Low-frequency hearing loss	80	74	40	3.071663113888083	245.73304911104663	0.01125809175344779
Abnormality of the nasal tip	70	65	40	3.1279814769762035	218.95870338833424	0.01125809175344779
Senile plaques	94	77	40	3.0544041084465774	287.1139861939783	0.01125809175344779
Aortic aneurysm	166	121	40	2.858109463302609	474.4461709082331	0.01125809175344779
Neuroendocrine neoplasm	220	193	40	2.6553375246112854	584.1742554144828	0.01125809175344779
Sandal gap	65	46	40	3.278137001937485	213.07890512593653	0.01125809175344779
Abnormal ovarian morphology	357	232	40	2.5754068487281594	919.4202449959529	0.01125809175344779
Alzheimer disease	143	96	40	2.958623600579491	423.0831748828672	0.01125809175344779
Upper limb muscle weakness	71	67	40	3.114820030918233	221.15222219519453	0.01125809175344779
Aplasia/Hypoplasia involving bones of the feet	100	96	39	2.958623600579491	295.8623600579491	0.010976639459611595
Abnormal upper limb bone morphology	148	119	39	2.865347872226528	424.07148508952616	0.010976639459611595
Abnormal neural tube morphology	276	125	39	2.8439848206110026	784.9398104886367	0.010976639459611595
Skin dimple	283	217	39	2.6044350997705297	737.0551332350599	0.010976639459611595
Body odor	137	112	39	2.8916768109488773	396.1597230999962	0.010976639459611595
Neural tube defect	276	125	39	2.8439848206110026	784.9398104886367	0.010976639459611595
Nuchal cord	338	321	39	2.434389801214187	822.8237528103951	0.010976639459611595
Non-motor seizure	143	112	39	2.8916768109488773	413.50978396568945	0.010976639459611595
Ketoacidosis	276	236	39	2.5679828306489525	708.7632612591109	0.010976639459611595
Broad neck	81	80	39	3.0378048466271155	246.06219257679635	0.010976639459611595
Mandibular prognathia	85	80	39	3.0378048466271155	258.2134119633048	0.010976639459611595
Cyst of the eyelid	312	156	38	2.7477702352645976	857.3043134025545	0.0106951871657754
Abnormality of the umbilical cord	461	359	38	2.38580038504074	1099.8539775037812	0.0106951871657754
Generalized non-motor (absence) seizure	135	104	38	2.9238614943202785	394.7213017332376	0.0106951871657754
Abnormal left atrium morphology	88	74	38	3.071663113888083	270.3063540221513	0.0106951871657754
Abnormality of cranial sutures	461	297	38	2.4681383843018465	1137.8117951631511	0.0106951871657754
Nocturia	80	76	38	3.060081241338268	244.80649930706142	0.0106951871657754
Abnormal pulmonary vein morphology	1464	747	38	2.0675742318036603	3026.928675360559	0.0106951871657754
Elevated serum aspartate aminotransferase	105	102	38	2.9322946618571413	307.8909394949998	0.0106951871657754
Neoplasm of the adrenal gland	203	176	38	2.6953821658049093	547.1625796583966	0.0106951871657754
Odynophagia	57	53	38	3.21661896401827	183.3472809490414	0.0106951871657754
Hypophosphatemia	313	211	38	2.616612378321366	818.9996744145876	0.0106951871657754
Urinary bladder inflammation	103	89	38	2.9915048269741464	308.1249971783371	0.0106951871657754
Hyperdeviation	336	220	38	2.5984721527968526	873.0866433397425	0.0106951871657754
Hyperextensibility of the knee	56	55	38	3.200532144124815	179.22980007098965	0.0106951871657754
Ovarian cyst	332	219	38	2.6004507187789407	863.3496386346084	0.0106951871657754
Enlarged thorax	49	45	38	3.2876823198437153	161.09643367234204	0.0106951871657754
Hypopigmentation of hair	86	69	38	3.1020457428818036	266.7759338878351	0.0106951871657754
Impaired mastication	96	91	38	2.9818534412979654	286.2579303646047	0.0106951871657754
Abnormality of hair texture	97	92	38	2.9771070062735037	288.77937960852984	0.0106951871657754
Lacrimal duct stenosis	172	163	38	2.728707229215101	469.3376434249974	0.0106951871657754
Left atrial enlargement	88	74	38	3.071663113888083	270.3063540221513	0.0106951871657754
Genu recurvatum	56	55	38	3.200532144124815	179.22980007098965	0.0106951871657754
Respiratory acidosis	91	80	38	3.0378048466271155	276.4402410430675	0.0106951871657754
Pheochromocytoma	204	177	38	2.6929215672572524	549.3559997204795	0.0106951871657754
Hip subluxation	234	143	38	2.7855587961539974	651.8207583000354	0.0106951871657754
Neoplasm of the adrenal medulla	201	174	37	2.7003455853364593	542.7694626526284	0.010413734871939206
Abnormal bowel sounds	94	92	37	2.9771070062735037	279.84805858970935	0.010413734871939206
Sacral dimple	281	215	37	2.608456373703454	732.9762410106705	0.010413734871939206
Proportionate short stature	115	100	37	2.9408948336190592	338.2029058661918	0.010413734871939206
Developmental cataract	433	291	37	2.477001844633152	1072.5417987261549	0.010413734871939206
Abnormal peristalsis	216	118	37	2.8690128263129338	619.7067704835937	0.010413734871939206
Maculopapular exanthema	99	91	37	2.9818534412979654	295.20349068849856	0.010413734871939206
Diabetic ketoacidosis	272	232	37	2.5754068487281594	700.5106628540593	0.010413734871939206
Recurrent infection of the gastrointestinal tract	79	73	37	3.0775719734986033	243.12818590638966	0.010413734871939206
Lower limb undergrowth	95	79	37	3.043267742328618	289.1104355212187	0.010413734871939206
Reduced tendon reflexes	82	52	37	3.22489148998426	264.4411021787093	0.010413734871939206
Biliary tract abnormality	299	156	37	2.7477702352645976	821.5833003441147	0.010413734871939206
Short lower limbs	95	79	37	3.043267742328618	289.1104355212187	0.010413734871939206
Abnormality of male internal genitalia	173	143	37	2.7855587961539974	481.9016717346415	0.010413734871939206
Hypertropia	335	219	37	2.6004507187789407	871.1509907909451	0.010413734871939206
Uveitis	414	230	37	2.579166997601466	1067.775137007007	0.010413734871939206
Peripheral pulmonary artery stenosis	167	132	37	2.820320902413209	470.99359070300596	0.010413734871939206
Atrial fibrillation	141	104	36	2.9238614943202785	412.2644706991593	0.010132282578103011
Chronic pulmonary obstruction	178	153	36	2.7562034028014604	490.60420569865994	0.010132282578103011
Malar rash	86	80	36	3.0378048466271155	261.2512168099319	0.010132282578103011
Adrenal pheochromocytoma	200	173	36	2.7028487304902638	540.5697460980527	0.010132282578103011
Status asthmaticus	196	171	36	2.707898723226905	530.7481497524734	0.010132282578103011
Esophageal spasms	276	178	36	2.690474831310165	742.5710534416056	0.010132282578103011
Gastrointestinal eosinophilia	97	83	36	3.021816741242985	293.11622390056954	0.010132282578103011
Abnormal biliary tract morphology	295	154	36	2.753374112782596	812.2453632708658	0.010132282578103011
Common atrium	82	65	36	3.1279814769762035	256.4944811120487	0.010132282578103011
Heat intolerance	95	89	36	2.9915048269741464	284.19295856254394	0.010132282578103011
Pressure ulcer	228	132	36	2.820320902413209	643.0331657502117	0.010132282578103011
Barrel-shaped chest	44	42	36	3.3176455432211585	145.97640390173098	0.010132282578103011
Thoracic hypoplasia	61	57	36	3.1850199779465678	194.28621865474062	0.010132282578103011
Increased circulating IgA level	150	149	36	2.767708565206785	415.1562847810178	0.010132282578103011
Abnormality of the forearm	140	112	36	2.8916768109488773	404.8347535328428	0.010132282578103011
External ear malformation	176	159	35	2.7394977092986075	482.1515968365549	0.009850830284266816
Papilledema	259	155	35	2.7505631354487674	712.3958520812307	0.009850830284266816
Increased hemoglobin	132	102	35	2.9322946618571413	387.06289536514265	0.009850830284266816
Hyperventilation	53	49	35	3.2506987535905454	172.2870339402989	0.009850830284266816
Brain neoplasm	138	133	35	2.8170431926519734	388.7519605859723	0.009850830284266816
Moon facies	161	133	35	2.8170431926519734	453.54395401696775	0.009850830284266816
Bilateral ptosis	225	158	35	2.7422377466646366	617.0034929995433	0.009850830284266816
Abnormality of forearm bone	139	111	35	2.8955718548324016	402.48448782170385	0.009850830284266816
Increased mean corpuscular volume	79	68	35	3.1083859209128226	245.562487752113	0.009850830284266816
Hypoperistalsis	205	112	35	2.8916768109488773	592.7937462445199	0.009850830284266816
Hyperparathyroidism	422	289	35	2.479996990862511	1046.5587301439796	0.009850830284266816
Muscle flaccidity	64	60	35	3.1627435832354154	202.41558932706658	0.009850830284266816
Nasogastric tube feeding	70	66	35	3.1213508980771905	218.49456286540334	0.009850830284266816
Aortic valve stenosis	224	156	35	2.7477702352645976	615.5005326992699	0.009850830284266816
Juvenile aseptic necrosis	271	146	35	2.776541977834622	752.4428759931826	0.009850830284266816
Thoracic kyphosis	79	75	35	3.065833570227359	242.20085204796138	0.009850830284266816
Hypomimic face	73	71	35	3.0896364848999838	225.54346339769882	0.009850830284266816
Tube feeding	70	66	35	3.1213508980771905	218.49456286540334	0.009850830284266816
Abnormal hair pattern	87	78	35	3.048800230928579	265.24562009078636	0.009850830284266816
Yellow/white lesions of the macula	101	66	35	3.1213508980771905	315.25644070579625	0.009850830284266816
Esophageal stricture	1091	350	35	2.3968267892687836	2614.938027092243	0.009850830284266816
Focal impaired awareness seizure	233	172	35	2.70536638671151	630.3503681037819	0.009850830284266816
Abnormality of intracranial pressure	105	87	34	3.0013755810004406	315.14443600504626	0.009569377990430622
Abdominal colic	74	61	34	3.155564998608292	233.51180989701362	0.009569377990430622
Postaxial polydactyly	79	70	34	3.0957967936048023	244.56794669477938	0.009569377990430622
Abnormality of body mass index	70	68	34	3.1083859209128226	217.5870144638976	0.009569377990430622
Postaxial hand polydactyly	77	69	34	3.1020457428818036	238.8575222018989	0.009569377990430622
Hypertriglyceridemia	281	184	34	2.6760770106095224	751.9776399812758	0.009569377990430622
Mild hypermetropia	73	67	34	3.114820030918233	227.381862257031	0.009569377990430622
Increased intracranial pressure	105	87	34	3.0013755810004406	315.14443600504626	0.009569377990430622
Vocal cord paralysis	416	286	34	2.484528800490016	1033.5639810038467	0.009569377990430622
Projectile vomiting	66	61	34	3.155564998608292	208.2672899081473	0.009569377990430622
Abnormality of tibia morphology	144	98	34	2.949668757926564	424.7523011414252	0.009569377990430622
High-frequency hearing impairment	91	76	34	3.060081241338268	278.46739296178237	0.009569377990430622
High, narrow palate	70	70	34	3.0957967936048023	216.70577555233615	0.009569377990430622
Coronary artery atherosclerosis	116	100	34	2.9408948336190592	341.14380069981087	0.009569377990430622
Ventral hernia	242	150	34	2.764803574563378	669.0824650443375	0.009569377990430622
Unsteady gait	78	67	34	3.114820030918233	242.95596241162215	0.009569377990430622
Abnormal chorioretinal morphology	122	93	34	2.972411885065124	362.6342499779451	0.009569377990430622
Typical absence seizure	99	86	34	3.0063963823754913	297.63324185517365	0.009569377990430622
Oligohydramnios	162	129	34	2.83030512331981	458.5094299778092	0.009569377990430622
Recurrent fractures	194	163	34	2.728707229215101	529.3692024677296	0.009569377990430622
Chemosis	111	87	33	3.0013755810004406	333.1526894910489	0.009287925696594427
Thoracic aortic aneurysm	140	98	33	2.949668757926564	412.953626109719	0.009287925696594427
Thoracic scoliosis	74	62	33	3.1485031441208053	232.9892326649396	0.009287925696594427
Hemoptysis	334	165	33	2.723410889405153	909.6192370613211	0.009287925696594427
Chalazion	294	141	33	2.791675720963679	820.7526619633217	0.009287925696594427
Abnormal sputum	334	165	33	2.723410889405153	909.6192370613211	0.009287925696594427
Bulbous nose	57	55	33	3.200532144124815	182.43033221511448	0.009287925696594427
Abnormality of the peritoneum	175	151	33	2.7619178863258895	483.3356301070307	0.009287925696594427
Tracheobronchomalacia	195	154	33	2.753374112782596	536.9079519926063	0.009287925696594427
Abnormal left ventricular outflow tract morphology	250	150	33	2.764803574563378	691.2008936408445	0.009287925696594427
Short finger	142	110	33	2.899502148460834	411.7293050814384	0.009287925696594427
Choking episodes	53	49	33	3.2506987535905454	172.2870339402989	0.009287925696594427
Amelia	1082	187	33	2.66905322708256	2887.91559170333	0.009287925696594427
Knee flexion contracture	322	274	33	2.5031442707986713	806.0124551971721	0.009287925696594427
Abnormal urine protein level	136	111	33	2.8955718548324016	393.79777225720665	0.009287925696594427
Chylothorax	485	355	33	2.390666480563965	1159.473243073523	0.009287925696594427
Mild myopia	84	73	33	3.0775719734986033	258.5160457738827	0.009287925696594427
Respiratory arrest	238	198	33	2.644229643357528	629.3266551190916	0.009287925696594427
Corneal opacity	292	173	33	2.7028487304902638	789.231829303157	0.009287925696594427
Large face	50	45	33	3.2876823198437153	164.38411599218577	0.009287925696594427
Arterial occlusion	258	164	33	2.7260509855713613	703.3211542774112	0.009287925696594427
Retrognathia	185	130	33	2.8269514813122223	522.9860240427611	0.009287925696594427
Gonadal neoplasm	168	81	32	3.0324098147404093	509.44484887638873	0.009006473402758232
Crystalluria	87	83	32	3.021816741242985	262.8980564881397	0.009006473402758232
Hyposegmentation of neutrophil nuclei	86	59	32	3.170042821976915	272.6236826900147	0.009006473402758232
Subvalvular aortic stenosis	249	149	32	2.767708565206785	689.1594327364895	0.009006473402758232
Patchy hypopigmentation of hair	44	41	32	3.3281109768993233	146.43688298357023	0.009006473402758232
Congenital malformation of the right heart	489	298	32	2.466678569542804	1206.205820506431	0.009006473402758232
Gout	326	203	32	2.6333987957058462	858.4880074001059	0.009006473402758232
Cerebellar malformation	1023	477	32	2.2623764545789453	2314.4111130342612	0.009006473402758232
Hemiplegia/hemiparesis	765	394	32	2.345398611793485	1794.229938022016	0.009006473402758232
Transitional atrioventricular canal defect	185	144	32	2.7825323415238095	514.7684831819048	0.009006473402758232
Abnormality of neutrophil morphology	86	59	32	3.170042821976915	272.6236826900147	0.009006473402758232
Recurrent fungal infections	164	113	32	2.8878163901356393	473.6018879822448	0.009006473402758232
Lower limb muscle weakness	87	75	32	3.065833570227359	266.72752060978024	0.009006473402758232
Pleural thickening	84	72	32	3.0835623371877907	259.0192363237744	0.009006473402758232
Deviated nasal septum	75	54	32	3.2085010737960906	240.63758053470679	0.009006473402758232
Peptic ulcer	125	104	32	2.9238614943202785	365.4826867900348	0.009006473402758232
Temperature instability	77	72	32	3.0835623371877907	237.4342999634599	0.009006473402758232
Severe short stature	105	90	32	2.986652324179734	313.59849403887205	0.009006473402758232
Abnormality of the nasal septum	75	54	32	3.2085010737960906	240.63758053470679	0.009006473402758232
Neonatal respiratory distress	181	170	32	2.710445912240785	490.5907101155821	0.009006473402758232
Decreased pulmonary function	106	94	32	2.9677669800193605	314.5832998820522	0.009006473402758232
Short chin	64	57	32	3.1850199779465678	203.84127858858034	0.009006473402758232
Abnormal prostate morphology	122	115	32	2.8801969932654474	351.3840331783846	0.009006473402758232
Hypoplasia of penis	418	298	32	2.466678569542804	1031.071642068892	0.009006473402758232
Recurrent pharyngitis	55	51	32	3.2333246575211225	177.83285616366175	0.009006473402758232
Postaxial polydactyly type A	74	67	32	3.114820030918233	230.49668228794923	0.009006473402758232
Pseudopapilledema	467	245	31	2.5517287492545266	1191.657325901864	0.008725021108922038
Macular flecks	96	61	31	3.155564998608292	302.93423986639607	0.008725021108922038
Egg allergy	157	134	31	2.8137900352542515	441.7650355349175	0.008725021108922038
Optic atrophy	300	181	31	2.6832162587498747	804.9648776249624	0.008725021108922038
Ankle swelling	88	69	31	3.1020457428818036	272.9800253735987	0.008725021108922038
Proteinuria	127	106	31	2.915588968354289	370.27979898099466	0.008725021108922038
Dental malocclusion	142	110	31	2.899502148460834	411.7293050814384	0.008725021108922038
Abnormality of the helix	44	33	31	3.4223808937411717	150.58475932461155	0.008725021108922038
Abnormality of the cheek	352	257	31	2.5309617102877646	890.8985220212932	0.008725021108922038
Small intestinal stenosis	306	205	31	2.6291409725633046	804.5171376043712	0.008725021108922038
Broad toe	46	45	31	3.2876823198437153	151.2333867128109	0.008725021108922038
Bronchospasm	107	89	31	2.9915048269741464	320.0910164862337	0.008725021108922038
Abnormal ureter physiology	446	276	31	2.4999857515538415	1114.9936451930132	0.008725021108922038
Congenital kyphoscoliosis	259	235	31	2.569826971347323	665.5851855789566	0.008725021108922038
Persistent fetal circulation	496	352	31	2.394352170140928	1187.5986763899002	0.008725021108922038
Abnormal urinary color	96	52	31	3.22489148998426	309.58958303848897	0.008725021108922038
Conjunctival icterus	56	54	31	3.2085010737960906	179.67606013258109	0.008725021108922038
Abnormal bronchus physiology	107	89	31	2.9915048269741464	320.0910164862337	0.008725021108922038
Loss of voice	78	74	31	3.071663113888083	239.58972288327047	0.008725021108922038
Craniosynostosis	396	263	31	2.520939085129301	998.2918777112033	0.008725021108922038
Hypoparathyroidism	209	122	30	2.854535002944311	596.597815615361	0.008443568815085843
Abnormal nipple morphology	42	42	30	3.3176455432211585	139.34111281528865	0.008443568815085843
Renal cyst	270	170	30	2.710445912240785	731.820396305012	0.008443568815085843
Head tremor	94	70	30	3.0957967936048023	291.0048985988514	0.008443568815085843
Thrombocytosis	89	73	30	3.0775719734986033	273.9039056413757	0.008443568815085843
Abnormally large globe	86	51	30	3.2333246575211225	278.0659205468165	0.008443568815085843
Abnormality of the choanae	836	361	30	2.383387631713401	1992.5120601124033	0.008443568815085843
Abnormality of skeletal maturation	172	141	30	2.791675720963679	480.1682240057528	0.008443568815085843
Abnormal superior oblique muscle physiology	223	123	30	2.850989722179661	635.7707080460644	0.008443568815085843
Fourth cranial nerve palsy	222	123	30	2.850989722179661	632.9197183238848	0.008443568815085843
Superior oblique muscle weakness	222	123	30	2.850989722179661	632.9197183238848	0.008443568815085843
Shortened PR interval	91	83	30	3.021816741242985	274.9853234531116	0.008443568815085843
Coma	78	61	30	3.155564998608292	246.13406989144679	0.008443568815085843
Cerebral ischemia	849	518	29	2.226565073873826	1890.3537477188784	0.008162116521249648
Vitiligo	419	190	29	2.66214123266623	1115.4371764871503	0.008162116521249648
Abnormal femoral head morphology	255	137	29	2.804174266462652	715.0644379479763	0.008162116521249648
Specific learning disability	77	62	29	3.1485031441208053	242.434742097302	0.008162116521249648
Pulmonary venous occlusion	1103	559	29	2.1934830257326356	2419.411777383097	0.008162116521249648
Generalized-onset motor seizure	281	195	29	2.650860222256541	744.891722454088	0.008162116521249648
Cupped ribs	31	31	29	3.4495331397847866	106.93552733332838	0.008162116521249648
Onychomycosis	156	106	29	2.915588968354289	454.83187906326907	0.008162116521249648
Myoclonic seizure	279	193	29	2.6553375246112854	740.8391693665486	0.008162116521249648
Generalized myoclonic seizure	279	193	29	2.6553375246112854	740.8391693665486	0.008162116521249648
High hypermetropia	62	51	29	3.2333246575211225	200.4661287663096	0.008162116521249648
Tissue ischemia	849	518	29	2.226565073873826	1890.3537477188784	0.008162116521249648
Pyelonephritis	165	120	29	2.861713587571434	472.18274194928665	0.008162116521249648
Congenital hip dislocation	310	248	29	2.546443152792843	789.3973773657813	0.008162116521249648
Splenomegaly	149	108	29	2.9074710781321094	433.2131906416843	0.008162116521249648
Congenital muscular torticollis	65	62	28	3.1485031441208053	204.65270436785235	0.007880664227413453
Abnormality of extrapyramidal motor function	52	42	28	3.3176455432211585	172.51756824750024	0.007880664227413453
Amenorrhea	195	110	28	2.899502148460834	565.4029189498626	0.007880664227413453
Conjugated hyperbilirubinemia	410	297	28	2.4681383843018465	1011.9367375637571	0.007880664227413453
Renal hypoplasia/aplasia	560	329	28	2.423698935669085	1357.2714039746875	0.007880664227413453
Patellar dislocation	276	208	28	2.6228314986562977	723.9014936291381	0.007880664227413453
Premature closure of fontanelles	361	244	28	2.5535050072803296	921.815307628199	0.007880664227413453
Nuclear cataract	97	66	28	3.1213508980771905	302.77103711348747	0.007880664227413453
Poliosis	36	33	28	3.4223808937411717	123.20571217468218	0.007880664227413453
Hemorrhage of the eye	324	178	28	2.690474831310165	871.7138453444935	0.007880664227413453
Bronchiectasis	358	178	28	2.690474831310165	963.1899896090391	0.007880664227413453
Ineffective esophageal peristalsis	173	89	28	2.9915048269741464	517.5303350665273	0.007880664227413453
Leukoencephalopathy	493	265	28	2.5176489596822513	1241.2009371233498	0.007880664227413453
Hordeolum	92	49	28	3.2506987535905454	299.06428533033016	0.007880664227413453
Achalasia	167	89	28	2.9915048269741464	499.5813061046825	0.007880664227413453
Melanocytic nevus	111	72	28	3.0835623371877907	342.2754194278448	0.007880664227413453
Abnormal adipose tissue morphology	100	46	28	3.278137001937485	327.8137001937485	0.007880664227413453
Intussusception	293	218	28	2.602438340014454	762.514433624235	0.007880664227413453
Abnormal cranial nerve morphology	134	97	28	2.954123099352814	395.8524953132771	0.007880664227413453
Tracheoesophageal fistula	659	413	28	2.324944781962658	1532.1386113133917	0.007880664227413453
Abnormal erythrocyte sedimentation rate	55	49	28	3.2506987535905454	178.78843144748	0.007880664227413453
Ventricular tachycardia	366	280	28	2.49373680227684	912.7076696333233	0.007880664227413453
Abnormality of the choroid plexus	218	187	28	2.66905322708256	581.8536035039981	0.007880664227413453
Vesicoureteral reflux	423	268	28	2.5127600395902703	1062.8974967466843	0.007880664227413453
Limited hip movement	134	118	27	2.8690128263129338	384.4477187259331	0.007599211933577259
Aplasia/Hypoplasia involving bones of the thorax	42	36	27	3.384592332851772	142.15287797977442	0.007599211933577259
Megalencephaly	126	97	27	2.954123099352814	372.21951051845457	0.007599211933577259
Schizophrenia	96	86	27	3.0063963823754913	288.61405270804715	0.007599211933577259
Prostate neoplasm	112	105	27	2.919705534549121	327.00701986950156	0.007599211933577259
Prostate cancer	112	105	27	2.919705534549121	327.00701986950156	0.007599211933577259
Cerebral visual impairment	471	309	27	2.4509363541942246	1154.3910228254797	0.007599211933577259
Visual field defect	66	60	27	3.1627435832354154	208.7410764935374	0.007599211933577259
Abnormal posterior cranial fossa morphology	562	334	27	2.4171483668074947	1358.437382145812	0.007599211933577259
Redundant skin	45	41	27	3.3281109768993233	149.76499396046955	0.007599211933577259
Joint hypermobility	67	61	27	3.155564998608292	211.42285490675556	0.007599211933577259
Interstitial pneumonitis	98	83	27	3.021816741242985	296.13804064181255	0.007599211933577259
Abnormality of the skull base	562	334	27	2.4171483668074947	1358.437382145812	0.007599211933577259
Metabolic alkalosis	58	54	27	3.2085010737960906	186.09306228017326	0.007599211933577259
Elevated erythrocyte sedimentation rate	52	47	26	3.2687969756833417	169.97744273553377	0.007317759639741064
Cheilitis	124	82	26	3.0270809812353425	375.35804167318247	0.007317759639741064
Abnormal soft palate morphology	137	90	26	2.986652324179734	409.17136841262356	0.007317759639741064
Urinary tract neoplasm	71	68	26	3.1083859209128226	220.6954003848104	0.007317759639741064
Abnormal shape of the occiput	45	33	26	3.4223808937411717	154.00714021835273	0.007317759639741064
Spinal dysraphism	220	87	26	3.0013755810004406	660.302627820097	0.007317759639741064
Increased body mass index	56	54	26	3.2085010737960906	179.67606013258109	0.007317759639741064
Red-green dyschromatopsia	251	123	26	2.850989722179661	715.598420267095	0.007317759639741064
Abnormal shape of the frontal region	75	63	26	3.141554284165477	235.61657131241077	0.007317759639741064
Abnormal rectum morphology	173	116	26	2.8764368443921406	497.62357407984035	0.007317759639741064
Abnormal forearm bone morphology	121	97	26	2.954123099352814	357.4488950216905	0.007317759639741064
Abnormality of epiphysis morphology	241	129	26	2.83030512331981	682.1035347200742	0.007317759639741064
Spina bifida	128	87	26	3.0013755810004406	384.1760743680564	0.007317759639741064
Abnormal ureter morphology	92	77	26	3.0544041084465774	281.0051779770851	0.007317759639741064
Frontal bossing	75	63	26	3.141554284165477	235.61657131241077	0.007317759639741064
Acute megakaryocytic leukemia	739	393	26	2.346502283243632	1734.065187317044	0.007317759639741064
Abnormality of limb epiphysis morphology	241	129	26	2.83030512331981	682.1035347200742	0.007317759639741064
Arteriovenous malformation	75	63	26	3.141554284165477	235.61657131241077	0.007317759639741064
Pica	126	81	26	3.0324098147404093	382.08363665729155	0.007317759639741064
Poor motor coordination	61	59	26	3.170042821976915	193.37261214059183	0.007317759639741064
Tongue edema	189	136	25	2.8073559252488414	530.5902698720311	0.007036307345904869
Abnormality of the epiphysis of the femoral head	240	128	25	2.833684863971191	680.0843673530858	0.007036307345904869
Abnormality of small intestinal villus morphology	92	86	25	3.0063963823754913	276.5884671785452	0.007036307345904869
Terminal insomnia	40	38	25	3.361111237002249	134.44444948008996	0.007036307345904869
Duodenal stenosis	274	175	25	2.697856784932765	739.2127590715776	0.007036307345904869
Unexplained fevers	33	32	25	3.435744855299153	113.37958022487204	0.007036307345904869
Latex allergy	207	202	25	2.6355434641724353	545.5574970836941	0.007036307345904869
Vascular tortuosity	55	42	25	3.3176455432211585	182.4705048771637	0.007036307345904869
Hemiparesis	393	234	25	2.5716789762089163	1010.6698376501041	0.007036307345904869
Abnormality of lower limb epiphysis morphology	240	128	25	2.833684863971191	680.0843673530858	0.007036307345904869
Recurrent viral infections	64	62	25	3.1485031441208053	201.50420122373154	0.007036307345904869
Abnormal ocular adnexa physiology	86	58	25	3.177466840056122	273.2621482448265	0.007036307345904869
Nocturnal seizures	99	84	25	3.016615547557177	298.64493920816057	0.007036307345904869
Hypodontia	35	33	25	3.4223808937411717	119.78333128094101	0.007036307345904869
Psychosis	122	115	25	2.8801969932654474	351.3840331783846	0.007036307345904869
Hip contracture	129	113	25	2.8878163901356393	372.52831432749747	0.007036307345904869
Overriding aorta	115	89	25	2.9915048269741464	344.02305510202683	0.007036307345904869
Abnormal cerebral cortex morphology	77	64	25	3.1347148596351717	241.37304419190824	0.007036307345904869
Esophageal atresia	950	462	25	2.2762528580629335	2162.440215159787	0.007036307345904869
Abnormal pupillary function	68	55	25	3.200532144124815	217.63618580048743	0.007036307345904869
Serositis	86	66	25	3.1213508980771905	268.43617723463836	0.007036307345904869
Abnormality of upper lip	339	196	25	2.648638762262583	897.8885404070156	0.007036307345904869
Myelodysplasia	159	137	25	2.804174266462652	445.8637083675617	0.007036307345904869
Restrictive ventricular septal defect	57	44	25	3.2974421571328714	187.95420295657368	0.007036307345904869
Abnormality of femoral epiphysis	240	128	25	2.833684863971191	680.0843673530858	0.007036307345904869
Villous atrophy	92	86	25	3.0063963823754913	276.5884671785452	0.007036307345904869
Malignant hyperthermia	105	73	25	3.0775719734986033	323.1450572173533	0.007036307345904869
Secondary hyperparathyroidism	145	110	25	2.899502148460834	420.4278115268209	0.007036307345904869
Malignant neoplasm of the central nervous system	554	220	25	2.5984721527968526	1439.5535726494563	0.007036307345904869
Hepatic failure	351	155	25	2.7505631354487674	965.4476605425174	0.007036307345904869
Ventricular fibrillation	176	136	25	2.8073559252488414	494.09464284379607	0.007036307345904869
Abnormal eyelid physiology	86	58	25	3.177466840056122	273.2621482448265	0.007036307345904869
Optic disc pallor	87	68	24	3.1083859209128226	270.4295751194156	0.006754855052068675
Central serous chorioretinopathy	47	47	24	3.2687969756833417	153.63345785711707	0.006754855052068675
Dyslexia	58	44	24	3.2974421571328714	191.25164511370653	0.006754855052068675
Urethral obstruction	506	186	24	2.6713818894011427	1351.7192360369781	0.006754855052068675
Cerulean cataract	119	68	24	3.1083859209128226	369.89792458862587	0.006754855052068675
Intraventricular hemorrhage	597	385	24	2.355434104110558	1406.1941601540032	0.006754855052068675
Auditory hallucinations	37	32	24	3.435744855299153	127.12255964606867	0.006754855052068675
Episodic respiratory distress	35	34	24	3.409415916576804	119.32955708018814	0.006754855052068675
Weakness of facial musculature	196	91	24	2.9818534412979654	584.4432744944012	0.006754855052068675
Single umbilical artery	342	271	24	2.5079255427446534	857.7105356186714	0.006754855052068675
Pulmonary artery hypoplasia	81	64	24	3.1347148596351717	253.9119036304489	0.006754855052068675
Pulmonary artery atresia	670	400	24	2.3388348422910967	1567.0193443350347	0.006754855052068675
Tibial torsion	117	78	24	3.048800230928579	356.70962701864374	0.006754855052068675
Drusen	251	102	24	2.9322946618571413	736.0059601261424	0.006754855052068675
Action tremor	147	97	24	2.954123099352814	434.2560956048637	0.006754855052068675
Cholangitis	163	79	24	3.043267742328618	496.0526419995647	0.006754855052068675
Abnormality of corneal thickness	127	85	24	3.0114759079047664	382.45744030390534	0.006754855052068675
Patellar subluxation	125	95	24	2.963171228330211	370.3964035412764	0.006754855052068675
Abnormal umbilical cord blood vessels	342	271	24	2.5079255427446534	857.7105356186714	0.006754855052068675
Bilateral cryptorchidism	144	102	24	2.9322946618571413	422.25043130742836	0.006754855052068675
Deuteranomaly	249	121	24	2.858109463302609	711.6692563623496	0.006754855052068675
Personality changes	64	51	24	3.2333246575211225	206.93277808135184	0.006754855052068675
Polycystic ovaries	250	156	24	2.7477702352645976	686.9425588161494	0.006754855052068675
Paroxysmal tachycardia	69	62	24	3.1485031441208053	217.24671694433556	0.006754855052068675
Abnormality of periauricular region	345	250	24	2.5429548249470213	877.3194146067224	0.006754855052068675
Abnormality of the wrist	108	65	24	3.1279814769762035	337.82199951343	0.006754855052068675
Flat occiput	43	31	24	3.4495331397847866	148.32992501074582	0.006754855052068675
Status epilepticus	232	189	24	2.664433029445815	618.148462831429	0.006754855052068675
Abnormal circulating ferritin concentration	91	61	24	3.155564998608292	287.1564148733546	0.006754855052068675
Horizontal pendular nystagmus	59	48	24	3.259653596243472	192.31956217836486	0.006754855052068675
Neonatal hypoglycemia	232	202	24	2.6355434641724353	611.446083688005	0.006754855052068675
Abnormality on pulmonary function testing	112	97	24	2.954123099352814	330.8617871275152	0.006754855052068675
Fractures of the long bones	115	91	23	2.9818534412979654	342.913145749266	0.00647340275823248
Tinnitus	69	60	23	3.1627435832354154	218.22930724324365	0.00647340275823248
Fractured forearm bones	115	91	23	2.9818534412979654	342.913145749266	0.00647340275823248
Abnormal thumb morphology	153	107	23	2.9115110559338495	445.461191557879	0.00647340275823248
Aortic root aneurysm	83	65	23	3.1279814769762035	259.6224625890249	0.00647340275823248
Anodontia	31	29	23	3.478496835720103	107.83340190732319	0.00647340275823248
Neoplasm of head and neck	92	73	23	3.0775719734986033	283.1366215618715	0.00647340275823248
Abnormality of dental morphology	62	54	23	3.2085010737960906	198.92706657535763	0.00647340275823248
Congenital malformation of the left heart	343	205	23	2.6291409725633046	901.7953535892135	0.00647340275823248
Neoplasm of the skeletal system	165	88	23	2.9964121614688906	494.40800664236696	0.00647340275823248
Hypovolemia	31	30	23	3.4637735788993966	107.3769809458813	0.00647340275823248
Nasal speech	75	63	23	3.141554284165477	235.61657131241077	0.00647340275823248
Prominent sternum	93	82	23	3.0270809812353425	281.51853125488685	0.00647340275823248
Abnormal saccadic eye movements	96	62	23	3.1485031441208053	302.2563018355973	0.00647340275823248
Abnormal size of the palpebral fissures	70	68	23	3.1083859209128226	217.5870144638976	0.00647340275823248
Reactive hypoglycemia	322	210	23	2.6186755388851397	843.213523521015	0.00647340275823248
Unusual gastrointestinal infection	131	120	23	2.861713587571434	374.88447997185784	0.00647340275823248
Decreased corneal thickness	124	84	23	3.016615547557177	374.06032789708996	0.00647340275823248
Neoplasm of the oral cavity	49	43	23	3.3074263780394726	162.06389252393416	0.00647340275823248
Abnormal pulmonary valve morphology	135	90	23	2.986652324179734	403.1980637642641	0.00647340275823248
Hypoplastic left heart	343	205	23	2.6291409725633046	901.7953535892135	0.00647340275823248
Abnormality of vitamin B metabolism	90	48	22	3.259653596243472	293.3688236619125	0.006191950464396285
Thromboembolism	68	64	22	3.1347148596351717	213.1606104551917	0.006191950464396285
Diastasis recti	34	32	22	3.435744855299153	116.8153250801712	0.006191950464396285
Abnormal superior vena cava morphology	224	170	22	2.710445912240785	607.1398843419358	0.006191950464396285
Vasculitis	131	102	22	2.9322946618571413	384.1306007032855	0.006191950464396285
Angular cheilitis	83	54	22	3.2085010737960906	266.3055891250755	0.006191950464396285
Emphysema	105	71	22	3.0896364848999838	324.4118309144983	0.006191950464396285
Dysmetria	71	53	22	3.21661896401827	228.37994644529718	0.006191950464396285
Normocytic anemia	122	98	22	2.949668757926564	359.85958846704085	0.006191950464396285
Abnormal morphology of the abdominal musculature	34	32	22	3.435744855299153	116.8153250801712	0.006191950464396285
Photopsia	38	36	22	3.384592332851772	128.61450864836735	0.006191950464396285
Abnormality of the ulna	42	36	22	3.384592332851772	142.15287797977442	0.006191950464396285
Intellectual disability, severe	117	104	22	2.9238614943202785	342.09179483547257	0.006191950464396285
Abnormal pancreas morphology	153	127	22	2.837091112663102	434.0749402374546	0.006191950464396285
Microphallus	183	151	22	2.7619178863258895	505.4309731976378	0.006191950464396285
Subcapsular cataract	117	76	22	3.060081241338268	358.02950523657734	0.006191950464396285
Large fontanelles	72	69	22	3.1020457428818036	223.34729348748985	0.006191950464396285
Abnormal femoral neck morphology	53	41	22	3.3281109768993233	176.38988177566415	0.006191950464396285
Lymphocytosis	63	60	22	3.1627435832354154	199.25284574383116	0.006191950464396285
Cerebellar hypoplasia	628	329	22	2.423698935669085	1522.0829316001852	0.006191950464396285
Aplasia/Hypoplasia of the cerebellum	629	329	22	2.423698935669085	1524.5066305358544	0.006191950464396285
Clostridium difficile colitis	130	119	22	2.865347872226528	372.49522338944865	0.006191950464396285
Fused cervical vertebrae	184	114	22	2.8839899822825865	530.6541567399959	0.006191950464396285
Congenital abnormal hair pattern	50	42	22	3.3176455432211585	165.8822771610579	0.006191950464396285
Laryngeal edema	34	30	22	3.4637735788993966	117.76830168257949	0.006191950464396285
Abnormal vena cava morphology	224	170	22	2.710445912240785	607.1398843419358	0.006191950464396285
Feeding difficulties in infancy	90	69	22	3.1020457428818036	279.18411685936235	0.006191950464396285
Microcytic anemia	116	86	22	3.0063963823754913	348.741980355557	0.006191950464396285
Femur fracture	348	169	22	2.7130081290053853	944.1268288938741	0.006191950464396285
Exophoria	55	38	22	3.361111237002249	184.8611180351237	0.006191950464396285
Esophageal neoplasm	91	72	22	3.0835623371877907	280.60417268408895	0.006191950464396285
Thickened nuchal skin fold	36	25	22	3.5429548249470213	127.54637369809276	0.006191950464396285
Ketotic hypoglycemia	399	200	22	2.639864837955078	1053.306070344076	0.006191950464396285
Congenital ptosis	139	106	22	2.915588968354289	405.26686660124614	0.006191950464396285
Neoplasm of the liver	642	239	22	2.5624969326709213	1645.1230307747314	0.006191950464396285
Constrictive median neuropathy	29	27	21	3.509531069460072	101.77640101434208	0.0059104981705600905
Epigastric pain	36	27	21	3.509531069460072	126.34311850056258	0.0059104981705600905
Choanal atresia	725	333	21	2.418450600112739	1753.3766850817358	0.0059104981705600905
Fine hair	42	42	21	3.3176455432211585	139.34111281528865	0.0059104981705600905
Deviation of the 5th finger	36	34	21	3.409415916576804	122.73897299676494	0.0059104981705600905
Retinal perforation	37	37	21	3.3726931095520643	124.78964505342638	0.0059104981705600905
Hypercalcemia	226	62	21	3.1485031441208053	711.561710571302	0.0059104981705600905
Coxa valga	52	40	21	3.3388348422910967	173.61941179913703	0.0059104981705600905
Pyloric stenosis	93	67	21	3.114820030918233	289.67826287539566	0.0059104981705600905
Abnormal T cell morphology	46	39	21	3.3498302265925597	154.09219042325773	0.0059104981705600905
Purulent rhinitis	29	27	21	3.509531069460072	101.77640101434208	0.0059104981705600905
Venous insufficiency	413	204	21	2.6312646661931605	1086.7123071377753	0.0059104981705600905
Abnormal inferior oblique muscle physiology	146	109	21	2.9034683356784354	423.9063770090516	0.0059104981705600905
Entrapment neuropathy	29	27	21	3.509531069460072	101.77640101434208	0.0059104981705600905
Bone pain	83	66	21	3.1213508980771905	259.07212454040683	0.0059104981705600905
Hyaline casts	34	33	21	3.4223808937411717	116.36095038719984	0.0059104981705600905
Delayed social development	88	84	21	3.016615547557177	265.4621681850316	0.0059104981705600905
Gluten intolerance	52	47	21	3.2687969756833417	169.97744273553377	0.0059104981705600905
Limb tremor	44	39	21	3.3498302265925597	147.39252997007262	0.0059104981705600905
Blue nevus	114	99	21	2.945259639021509	335.759598848452	0.0059104981705600905
Neonatal hyperbilirubinemia	63	59	21	3.170042821976915	199.71269778454564	0.0059104981705600905
Hydroureter	74	61	21	3.155564998608292	233.51180989701362	0.0059104981705600905
Viremia	51	42	21	3.3176455432211585	169.1999227042791	0.0059104981705600905
Abnormal anatomic location of the heart	255	125	21	2.8439848206110026	725.2161292558056	0.0059104981705600905
Central nervous system cyst	545	323	21	2.4316923112879563	1325.2723096519362	0.0059104981705600905
Moderate myopia	30	29	21	3.478496835720103	104.3549050716031	0.0059104981705600905
Clinodactyly of the 5th finger	35	33	21	3.4223808937411717	119.78333128094101	0.0059104981705600905
Mongolian blue spot	110	95	21	2.963171228330211	325.9488351163232	0.0059104981705600905
Normal pressure hydrocephalus	408	125	21	2.8439848206110026	1160.3458068092891	0.0059104981705600905
Dyspepsia	31	27	21	3.509531069460072	108.79546315326223	0.0059104981705600905
Cylindruria	35	34	21	3.409415916576804	119.32955708018814	0.0059104981705600905
Synovitis	63	51	21	3.2333246575211225	203.69945342383073	0.0059104981705600905
Autoimmune thrombocytopenia	497	159	21	2.7394977092986075	1361.530361521408	0.0059104981705600905
Abnormality of the pylorus	93	67	21	3.114820030918233	289.67826287539566	0.0059104981705600905
Motor tics	48	42	21	3.3176455432211585	159.24698607461562	0.0059104981705600905
Encephalomalacia	125	102	21	2.9322946618571413	366.53683273214267	0.0059104981705600905
Macrocytic anemia	201	147	21	2.773577498870883	557.4890772730474	0.0059104981705600905
Intracranial cystic lesion	545	323	21	2.4316923112879563	1325.2723096519362	0.0059104981705600905
Abdominal mass	57	52	21	3.22489148998426	183.8188149291028	0.0059104981705600905
Acellular urinary casts	34	33	21	3.4223808937411717	116.36095038719984	0.0059104981705600905
Short sternum	27	26	20	3.525921485648241	95.19988011250251	0.005629045876723895
Increased corneal curvature	93	62	20	3.1485031441208053	292.81079240323487	0.005629045876723895
Cranial nerve compression	78	60	20	3.1627435832354154	246.6939994923624	0.005629045876723895
Facial tics	97	85	20	3.0114759079047664	292.11316306676235	0.005629045876723895
Hypoactive bowel sounds	43	42	20	3.3176455432211585	142.6587583585098	0.005629045876723895
Abnormal periventricular white matter morphology	457	232	20	2.5754068487281594	1176.9609298687687	0.005629045876723895
Delayed skeletal maturation	86	77	20	3.0544041084465774	262.6787533264057	0.005629045876723895
Abnormally folded helix	28	20	20	3.639864837955078	101.91621546274219	0.005629045876723895
Atonic seizure	87	59	20	3.170042821976915	275.7937255119916	0.005629045876723895
Gingivitis	43	39	20	3.3498302265925597	144.04269974348006	0.005629045876723895
Cirrhosis	125	85	20	3.0114759079047664	376.4344884880958	0.005629045876723895
Delayed puberty	73	48	20	3.259653596243472	237.95471252577346	0.005629045876723895
Annular pancreas	138	112	20	2.8916768109488773	399.05139991094507	0.005629045876723895
Short long bone	123	110	20	2.899502148460834	356.6387642606826	0.005629045876723895
Short foot	28	28	20	3.49373680227684	97.82463046375152	0.005629045876723895
Posterior subcapsular cataract	106	69	20	3.1020457428818036	328.8168487454712	0.005629045876723895
Abnormality of ocular smooth pursuit	26	23	20	3.579166997601466	93.05834193763812	0.005629045876723895
Viral hepatitis	48	44	20	3.2974421571328714	158.27722354237784	0.005629045876723895
Slender build	48	46	20	3.278137001937485	157.3505760929993	0.005629045876723895
Dyssynergia	66	57	20	3.1850199779465678	210.21131854447347	0.005629045876723895
Melena	43	37	20	3.3726931095520643	145.02580371073876	0.005629045876723895
Ventricular preexcitation	479	221	20	2.596502559933948	1243.7247262083613	0.005629045876723895
Skin-colored papule	34	34	20	3.409415916576804	115.92014116361133	0.005629045876723895
Female reproductive system neoplasm	77	74	20	3.071663113888083	236.5180597693824	0.005629045876723895
Dextrocardia	251	123	20	2.850989722179661	715.598420267095	0.005629045876723895
Prolonged prothrombin time	52	34	20	3.409415916576804	177.2896276619938	0.005629045876723895
Poor fine motor coordination	52	50	20	3.2419248292830405	168.5800911227181	0.005629045876723895
Acrocyanosis	43	33	20	3.4223808937411717	147.16237843087038	0.005629045876723895
Large for gestational age	100	88	20	2.9964121614688906	299.64121614688906	0.005629045876723895
Keratoconus	93	62	20	3.1485031441208053	292.81079240323487	0.005629045876723895
Trophic changes related to pain	28	21	20	3.6186755388851397	101.32291508878392	0.005629045876723895
Cor pulmonale	59	55	20	3.200532144124815	188.8313965033641	0.005629045876723895
Laryngotracheomalacia	115	78	20	3.048800230928579	350.6120265567866	0.005629045876723895
Supernumerary bones of the axial skeleton	40	40	20	3.3388348422910967	133.55339369164386	0.005629045876723895
Esophoria	50	36	20	3.384592332851772	169.2296166425886	0.005629045876723895
Contractures involving the joints of the feet	62	52	20	3.22489148998426	199.9432723790241	0.005629045876723895
Abnormality of the anterior fontanelle	51	44	20	3.2974421571328714	168.16955001377644	0.005629045876723895
Receptive language delay	42	40	20	3.3388348422910967	140.23106337622607	0.005629045876723895
Optic disc drusen	122	71	20	3.0896364848999838	376.935651157798	0.005629045876723895
Buphthalmos	32	29	20	3.478496835720103	111.3118987430433	0.005629045876723895
Abnormality of the metaphysis	139	109	20	2.9034683356784354	403.5820986593025	0.005629045876723895
Orthopnea	100	87	20	3.0013755810004406	300.13755810004403	0.005629045876723895
Upper limb undergrowth	44	41	20	3.3281109768993233	146.43688298357023	0.005629045876723895
Central adrenal insufficiency	154	129	20	2.83030512331981	435.86698899125076	0.005629045876723895
Aplasia/Hypoplasia of the sternum	27	26	20	3.525921485648241	95.19988011250251	0.005629045876723895
Inferior oblique muscle overaction	141	105	20	2.919705534549121	411.6784803714261	0.005629045876723895
Pulmonary hemorrhage	163	102	20	2.9322946618571413	477.96402988271404	0.005629045876723895
Deeply set eye	39	36	20	3.384592332851772	131.9991009812191	0.005629045876723895
Overfolded helix	28	20	20	3.639864837955078	101.91621546274219	0.005629045876723895
Anal pain	33	27	19	3.509531069460072	115.81452529218237	0.0053475935828877
Abnormal hair whorl	42	37	19	3.3726931095520643	141.6531106011867	0.0053475935828877
Webbed penis	132	84	19	3.016615547557177	398.1932522775474	0.0053475935828877
Self-biting	60	42	19	3.3176455432211585	199.0587325932695	0.0053475935828877
Common origin of the right brachiocephalic artery and left common carotid artery	55	53	19	3.21661896401827	176.91404302100486	0.0053475935828877
Recurrent bronchitis	59	54	19	3.2085010737960906	189.30156335396936	0.0053475935828877
Abnormal number of permanent teeth	28	28	19	3.49373680227684	97.82463046375152	0.0053475935828877
Erythematous macule	55	47	19	3.2687969756833417	179.7838336625838	0.0053475935828877
Oligomenorrhea	43	42	19	3.3176455432211585	142.6587583585098	0.0053475935828877
Anal fissure	37	32	19	3.435744855299153	127.12255964606867	0.0053475935828877
Hemiplegia	368	183	19	2.6784437438886295	985.6672977510157	0.0053475935828877
Peritoneal effusion	94	79	19	3.043267742328618	286.06716777889005	0.0053475935828877
Recurrent bacterial infections	44	42	19	3.3176455432211585	145.97640390173098	0.0053475935828877
Left anterior fascicular block	58	56	19	3.1927068066128585	185.1769947835458	0.0053475935828877
Supernumerary ribs	29	29	19	3.478496835720103	100.87640823588299	0.0053475935828877
Dilatation of renal calices	170	81	19	3.0324098147404093	515.5096685058696	0.0053475935828877
Abnormality of the radius	95	77	19	3.0544041084465774	290.1683903024248	0.0053475935828877
Abnormal oral frenulum morphology	78	44	19	3.2974421571328714	257.20048825636394	0.0053475935828877
Coloboma	829	353	19	2.3931201282312364	1983.896586303695	0.0053475935828877
Micropenis	235	176	19	2.6953821658049093	633.4148089641537	0.0053475935828877
Frontal upsweep of hair	42	37	19	3.3726931095520643	141.6531106011867	0.0053475935828877
Ischemic stroke	738	451	19	2.2867182917410984	1687.5980993049307	0.0053475935828877
Facial paralysis	76	58	19	3.177466840056122	241.48747984426527	0.0053475935828877
Neoplasm of fatty tissue	83	33	19	3.4223808937411717	284.05761418051725	0.0053475935828877
Narrow nose	36	36	19	3.384592332851772	121.84532398266379	0.0053475935828877
Saccadic smooth pursuit	23	22	19	3.5984721527968526	82.76485951432761	0.0053475935828877
Increased circulating ferritin concentration	76	50	19	3.2419248292830405	246.38628702551108	0.0053475935828877
Congenital diaphragmatic hernia	421	204	19	2.6312646661931605	1107.7624244673204	0.0053475935828877
Renal hypoplasia	228	166	19	2.720786745579004	620.3393779920128	0.0053475935828877
Hypertrophic cardiomyopathy	651	259	19	2.5275950695378073	1645.4643902691125	0.0053475935828877
Lipomatous tumor	83	33	19	3.4223808937411717	284.05761418051725	0.0053475935828877
Anotia	49	45	19	3.2876823198437153	161.09643367234204	0.0053475935828877
Tetraplegia/tetraparesis	251	175	19	2.697856784932765	677.162053018124	0.0053475935828877
Areflexia	26	24	19	3.560683591907453	92.57777338959377	0.0053475935828877
Ankle flexion contracture	77	75	19	3.065833570227359	236.06918490750667	0.0053475935828877
Whooping cough	48	46	19	3.278137001937485	157.3505760929993	0.0053475935828877
Agenesis of permanent teeth	28	28	19	3.49373680227684	97.82463046375152	0.0053475935828877
Multiple lipomas	42	33	19	3.4223808937411717	143.7399975371292	0.0053475935828877
Abnormal renal calyx morphology	170	81	19	3.0324098147404093	515.5096685058696	0.0053475935828877
Aplasia/Hypoplasia of the tongue	32	30	19	3.4637735788993966	110.84075452478069	0.0053475935828877
Skeletal dysplasia	115	92	19	2.9771070062735037	342.3673057214529	0.0053475935828877
Saccadic oscillation	85	57	19	3.1850199779465678	270.72669812545826	0.0053475935828877
Premature adrenarche	74	56	18	3.1927068066128585	236.26030368935153	0.0050661412890515055
Corneal scarring	186	101	18	2.9365734598364166	546.2026635295734	0.0050661412890515055
Ankyloglossia	76	43	18	3.3074263780394726	251.36440473099992	0.0050661412890515055
Poor speech	29	26	18	3.525921485648241	102.25172308379899	0.0050661412890515055
Microglossia	31	29	18	3.478496835720103	107.83340190732319	0.0050661412890515055
Toe syndactyly	99	89	18	2.9915048269741464	296.1589778704405	0.0050661412890515055
Neuroectodermal neoplasm	617	258	18	2.5292751276558287	1560.5627537636462	0.0050661412890515055
Neuroepithelial neoplasm	617	258	18	2.5292751276558287	1560.5627537636462	0.0050661412890515055
Morphological abnormality of the inner ear	96	78	18	3.048800230928579	292.68482216914356	0.0050661412890515055
Hypertensive crisis	52	46	18	3.278137001937485	170.4631241007492	0.0050661412890515055
Abnormality of the elbow	46	38	18	3.361111237002249	154.61111690210345	0.0050661412890515055
Abnormal autonomic nervous system physiology	84	71	18	3.0896364848999838	259.52946473159864	0.0050661412890515055
Hyporeflexia	28	28	18	3.49373680227684	97.82463046375152	0.0050661412890515055
Intestinal perforation	356	210	18	2.6186755388851397	932.2484918431097	0.0050661412890515055
Abnormal glial cell morphology	549	202	18	2.6355434641724353	1446.913361830667	0.0050661412890515055
Hyperactive bowel sounds	51	50	18	3.2419248292830405	165.33816629343505	0.0050661412890515055
Pursed lips	54	47	18	3.2687969756833417	176.51503668690046	0.0050661412890515055
Sclerosing cholangitis	126	49	18	3.2506987535905454	409.5880429524087	0.0050661412890515055
Sprengel anomaly	19	19	18	3.66214123266623	69.58068342065837	0.0050661412890515055
Glandular hypospadias	41	34	18	3.409415916576804	139.78605257964895	0.0050661412890515055
Raynaud phenomenon	139	130	18	2.8269514813122223	392.9462559023989	0.0050661412890515055
Sudden cardiac death	40	40	18	3.3388348422910967	133.55339369164386	0.0050661412890515055
Gluten allergy	75	66	18	3.1213508980771905	234.1013173557893	0.0050661412890515055
Periventricular leukomalacia	448	224	18	2.590646815284896	1160.6097732476335	0.0050661412890515055
Subdural hemorrhage	210	117	18	2.8727089718728975	603.2688840933084	0.0050661412890515055
Lipoma	41	32	18	3.435744855299153	140.86553906726527	0.0050661412890515055
Nervous tissue neoplasm	617	258	18	2.5292751276558287	1560.5627537636462	0.0050661412890515055
Diminished ability to concentrate	27	24	18	3.560683591907453	96.13845698150122	0.0050661412890515055
Low levels of vitamin A	52	42	17	3.3176455432211585	172.51756824750024	0.004784688995215311
Induced vaginal delivery	64	64	17	3.1347148596351717	200.621751016651	0.004784688995215311
Abnormality of the maxilla	68	52	17	3.22489148998426	219.29262131892966	0.004784688995215311
Elevated hemoglobin A1c	95	63	17	3.141554284165477	298.4476569957203	0.004784688995215311
Interictal EEG abnormality	91	68	17	3.1083859209128226	282.86311880306687	0.004784688995215311
Abnormality of vitamin A metabolism	52	42	17	3.3176455432211585	172.51756824750024	0.004784688995215311
Dysphonia	70	52	17	3.22489148998426	225.74240429889818	0.004784688995215311
Heterotaxy	146	86	17	3.0063963823754913	438.93387182682176	0.004784688995215311
Ectopic calcification	60	47	17	3.2687969756833417	196.1278185410005	0.004784688995215311
Interictal epileptiform activity	91	68	17	3.1083859209128226	282.86311880306687	0.004784688995215311
Lumbar scoliosis	35	26	17	3.525921485648241	123.40725199768843	0.004784688995215311
Hyperphosphatemia	125	88	17	2.9964121614688906	374.55152018361133	0.004784688995215311
Flank pain	78	69	17	3.1020457428818036	241.95956794478067	0.004784688995215311
Phonic tics	62	48	17	3.259653596243472	202.09852296709528	0.004784688995215311
Ocular flutter	80	52	17	3.22489148998426	257.99131919874077	0.004784688995215311
Nuclear punctate cataract	51	21	17	3.6186755388851397	184.55245248314213	0.004784688995215311
Nuclear pulverulent cataract	51	21	17	3.6186755388851397	184.55245248314213	0.004784688995215311
Maceration	25	21	17	3.6186755388851397	90.46688847212849	0.004784688995215311
Long fingers	51	34	17	3.409415916576804	173.880211745417	0.004784688995215311
Severe muscular hypotonia	59	46	17	3.278137001937485	193.41008311431162	0.004784688995215311
Uterine neoplasm	71	68	17	3.1083859209128226	220.6954003848104	0.004784688995215311
Decreased fetal movement	114	104	17	2.9238614943202785	333.32021035251176	0.004784688995215311
Antinuclear antibody positivity	78	57	17	3.1850199779465678	248.43155827983227	0.004784688995215311
Arnold-Chiari malformation	572	242	17	2.5570794676386277	1462.649455489295	0.004784688995215311
Abnormality of the testis size	45	39	17	3.3498302265925597	150.74236019666517	0.004784688995215311
Thin skin	43	40	17	3.3388348422910967	143.56989821851715	0.004784688995215311
Pulverulent cataract	51	21	17	3.6186755388851397	184.55245248314213	0.004784688995215311
Contractures of the joints of the upper limbs	140	115	17	2.8801969932654474	403.22757905716264	0.004784688995215311
Wolff-Parkinson-White syndrome	376	198	17	2.644229643357528	994.2303459024305	0.004784688995215311
Webbed neck	36	36	17	3.384592332851772	121.84532398266379	0.004784688995215311
Varicose veins	386	186	17	2.6713818894011427	1031.153409308841	0.004784688995215311
Spinal muscular atrophy	95	62	17	3.1485031441208053	299.1077986914765	0.004784688995215311
Prenatal movement abnormality	114	104	17	2.9238614943202785	333.32021035251176	0.004784688995215311
Cerebral hemorrhage	186	132	17	2.820320902413209	524.5796878488569	0.004784688995215311
Rigors	116	83	17	3.021816741242985	350.53074198418625	0.004784688995215311
Abnormal coronary artery course	132	79	17	3.043267742328618	401.7113419873776	0.004784688995215311
Restrictive ventilatory defect	102	88	17	2.9964121614688906	305.63404046982686	0.004784688995215311
Tetraplegia	125	104	17	2.9238614943202785	365.4826867900348	0.004784688995215311
Coronary artery fistula	132	79	17	3.043267742328618	401.7113419873776	0.004784688995215311
Slurred speech	74	64	17	3.1347148596351717	231.96889961300272	0.004784688995215311
Uhl's anomaly	90	83	17	3.021816741242985	271.96350671186866	0.004784688995215311
Hyperchloremia	21	20	16	3.639864837955078	76.43716159705664	0.004503236701379116
Abnormal morphology of ulna	33	29	16	3.478496835720103	114.79039557876341	0.004503236701379116
Renal dysplasia	225	169	16	2.7130081290053853	610.4268290262117	0.004503236701379116
Pulmonary cyst	352	219	16	2.6004507187789407	915.3586530101871	0.004503236701379116
Hemihypertrophy	36	24	16	3.560683591907453	128.1846093086683	0.004503236701379116
Breast hypertrophy	52	50	16	3.2419248292830405	168.5800911227181	0.004503236701379116
Congenital posterior urethral valve	377	171	16	2.707898723226905	1020.8778186565432	0.004503236701379116
Protein-losing enteropathy	149	81	16	3.0324098147404093	451.829062396321	0.004503236701379116
Brain atrophy	47	44	16	3.2974421571328714	154.97978138524496	0.004503236701379116
Impairment of fructose metabolism	53	40	16	3.3388348422910967	176.95824664142813	0.004503236701379116
Recurrent sinopulmonary infections	42	37	16	3.3726931095520643	141.6531106011867	0.004503236701379116
Fructose intolerance	53	40	16	3.3388348422910967	176.95824664142813	0.004503236701379116
Aplasia/Hypoplasia of the testes	43	38	16	3.361111237002249	144.52778319109672	0.004503236701379116
Cerebral atrophy	47	44	16	3.2974421571328714	154.97978138524496	0.004503236701379116
Abnormal morphology of the radius	88	73	16	3.0775719734986033	270.82633366787707	0.004503236701379116
Urethral valve	397	171	16	2.707898723226905	1075.0357931210813	0.004503236701379116
Pulmonary infiltrates	33	26	16	3.525921485648241	116.35540902639195	0.004503236701379116
Oppositional defiant disorder	115	88	16	2.9964121614688906	344.5873985689224	0.004503236701379116
Ovarian neoplasm	108	45	16	3.2876823198437153	355.0696905431212	0.004503236701379116
Enlarged posterior fossa	448	233	16	2.57353891259304	1152.9454328416818	0.004503236701379116
Bradykinesia	28	21	16	3.6186755388851397	101.32291508878392	0.004503236701379116
Aphasia	29	25	16	3.5429548249470213	102.74568992346362	0.004503236701379116
Episodic tachypnea	27	25	16	3.5429548249470213	95.65978027356958	0.004503236701379116
Neurogenic bladder	131	95	16	2.963171228330211	388.17543091125765	0.004503236701379116
Unusual skin infection	45	38	16	3.361111237002249	151.2500056651012	0.004503236701379116
Appendicular hypotonia	38	34	16	3.409415916576804	129.55780482991855	0.004503236701379116
Dark urine	20	20	16	3.639864837955078	72.79729675910156	0.004503236701379116
Abnormal meningeal morphology	70	47	16	3.2687969756833417	228.81578829783393	0.004503236701379116
Omphalocele	315	208	16	2.6228314986562977	826.1919220767338	0.004503236701379116
Fractured ulna	33	29	16	3.478496835720103	114.79039557876341	0.004503236701379116
Abnormality of the intervertebral disk	31	29	16	3.478496835720103	107.83340190732319	0.004503236701379116
Molluscum contagiosum	45	38	16	3.361111237002249	151.2500056651012	0.004503236701379116
Nail dysplasia	35	31	16	3.4495331397847866	120.73365989246753	0.004503236701379116
Poor wound healing	26	24	16	3.560683591907453	92.57777338959377	0.004503236701379116
Persistent left superior vena cava	106	67	16	3.114820030918233	330.1709232773327	0.004503236701379116
Maternal seizure	58	58	16	3.177466840056122	184.29307672325507	0.004503236701379116
Atypical nevus	70	52	16	3.22489148998426	225.74240429889818	0.004503236701379116
Wide anterior fontanel	32	31	16	3.4495331397847866	110.38506047311317	0.004503236701379116
HbC hemoglobin	42	30	16	3.4637735788993966	145.47849031377467	0.004503236701379116
Wide mouth	33	33	16	3.4223808937411717	112.93856949345867	0.004503236701379116
AV nodal tachycardia	52	43	16	3.3074263780394726	171.98617165805257	0.004503236701379116
Abnormality of the uvula	42	28	16	3.49373680227684	146.73694569562727	0.004503236701379116
Hand tremor	46	44	16	3.2974421571328714	151.68233922811208	0.004503236701379116
Hypogonadism	121	96	16	2.958623600579491	357.9934556701184	0.004503236701379116
Atrophy/Degeneration affecting the cerebrum	47	44	16	3.2974421571328714	154.97978138524496	0.004503236701379116
Spastic tetraplegia	130	103	16	2.9280576089138868	380.6474891588053	0.004503236701379116
Hydrops fetalis	221	169	15	2.7130081290053853	599.5747965101901	0.004221784407542921
Angioedema	160	73	15	3.0775719734986033	492.41151575977653	0.004221784407542921
Mastoiditis	104	49	15	3.2506987535905454	338.0726703734167	0.004221784407542921
Secondary amenorrhea	111	61	15	3.155564998608292	350.2677148455204	0.004221784407542921
Abnormal placenta morphology	86	85	15	3.0114759079047664	258.9869280798099	0.004221784407542921
Increased bone mineral density	57	44	15	3.2974421571328714	187.95420295657368	0.004221784407542921
Hamartoma	61	34	15	3.409415916576804	207.97437091118505	0.004221784407542921
Chronic neutropenia	107	70	15	3.0957967936048023	331.25025691571386	0.004221784407542921
Incomitant strabismus	67	42	15	3.3176455432211585	222.2822513958176	0.004221784407542921
Testicular neoplasm	27	23	15	3.579166997601466	96.63750893523958	0.004221784407542921
Vocal cord paresis	156	128	15	2.833684863971191	442.05483877950576	0.004221784407542921
Lower limb spasticity	23	22	15	3.5984721527968526	82.76485951432761	0.004221784407542921
Neoplasm of the stomach	49	31	15	3.4495331397847866	169.02712384945454	0.004221784407542921
Abnormal B cell morphology	55	45	15	3.2876823198437153	180.82252759140434	0.004221784407542921
Metaphyseal dysplasia	96	78	15	3.048800230928579	292.68482216914356	0.004221784407542921
Preauricular skin tag	111	100	15	2.9408948336190592	326.43932653171555	0.004221784407542921
Cystic hygroma	139	109	15	2.9034683356784354	403.5820986593025	0.004221784407542921
Gastric ulcer	79	68	15	3.1083859209128226	245.562487752113	0.004221784407542921
Abnormal eyebrow morphology	50	37	15	3.3726931095520643	168.63465547760322	0.004221784407542921
Abnormal anterior chamber morphology	52	36	15	3.384592332851772	175.99880130829214	0.004221784407542921
Abnormal eyelash morphology	132	70	15	3.0957967936048023	408.6451767558339	0.004221784407542921
Mydriasis	33	30	15	3.4637735788993966	114.30452810368008	0.004221784407542921
Finger swelling	60	40	15	3.3388348422910967	200.3300905374658	0.004221784407542921
Platelet antibody positive	64	58	15	3.177466840056122	203.3578777635918	0.004221784407542921
Renal neoplasm	47	45	15	3.2876823198437153	154.52106903265462	0.004221784407542921
Brachydactyly	28	24	15	3.560683591907453	99.69914057340868	0.004221784407542921
Talipes calcaneovalgus	24	19	15	3.66214123266623	87.89138958398952	0.004221784407542921
[truncated: 2,749 more rows]
