# Supplementary material for: Clinical Phenotypic Spectrum of 4095 Individuals with Down Syndrome from Text Mining of Electronic Health Records
Source: Genes (Basel). 2021 Jul 28;12(8):1159. doi: 10.3390/genes12081159 (PMC8393657; doi:10.3390/genes12081159)
Supplement: Supplementary file 1 [file genes-12-01159-s001.zip › Table S3.tsv]

Term	OR	p-value (FDR cutoff=9.47e-06)
Inlet ventricular septal defect	280.90	8.53e-06
Holosystolic murmur	256.61	8.45e-06
Depressed nasal bridge	201.23	8.45e-06
Gastrointestinal atresia	161.82	7.21e-06
Myeloproliferative disorder	159.20	4.17e-06
Spinal instability	147.63	3.69e-06
Cervical instability	139.47	4.17e-06
Transient myeloproliferative syndrome	134.03	3.44e-06
Intestinal atresia	131.54	6.25e-06
Left-to-right shunt	116.31	5.94e-06
High myopia	114.35	2.88e-06
Abnormal location of ears	96.06	3.12e-06
Subglottic stenosis	95.69	6.19e-06
Patent foramen ovale	92.56	5.94e-06
Abnormal nasal bridge morphology	92.54	8.44e-06
Muscular ventricular septal defect	92.46	3.75e-06
Low-set ears	86.15	3.20e-06
Abnormal trachea morphology	66.52	7.48e-06
Biventricular hypertrophy	63.86	2.38e-06
Tracheomalacia	62.20	6.55e-06
Abnormal corpus callosum morphology	60.73	6.96e-06
Thin corpus callosum	60.15	6.30e-06
Aplasia/Hypoplasia of the corpus callosum	60.15	6.30e-06
Agenesis of corpus callosum	58.61	6.59e-06
Abnormal nasolacrimal system morphology	53.88	7.33e-06
Abnormal lacrimal duct morphology	52.49	6.53e-06
Nasolacrimal duct obstruction	52.49	6.53e-06
Neonatal hypotonia	48.59	2.44e-06
Skeletal muscle hypertrophy	47.69	4.98e-06
Epicanthus	47.31	7.57e-06
Macroglossia	47.28	5.52e-06
Tracheoesophageal fistula	46.34	2.91e-06
Abnormal blood chloride concentration	46.12	2.16e-06
Upslanted palpebral fissure	45.67	1.79e-06
Abnormal endocardium morphology	43.03	6.22e-06
Atlantoaxial abnormality	42.98	2.21e-06
Endocarditis	42.85	6.93e-06
Abnormal larynx morphology	42.72	8.65e-06
Abnormality of the tarsal bones	41.63	2.45e-06
Generalized hypotonia	41.20	9.18e-06
Hemiplegia	40.96	2.04e-06
Primary hypothyroidism	40.24	6.89e-06
Tetraplegia/tetraparesis	39.16	1.90e-06
Corneal opacity	38.72	2.71e-06
Abnormal duodenum morphology	38.53	6.59e-06
Neonatal respiratory distress	38.04	2.26e-06
Hydrops fetalis	37.82	2.02e-06
Abnormal iris pigmentation	37.15	2.68e-06
Hypoplastic aortic arch	37.13	3.96e-06
Abnormality of the larynx	36.69	8.67e-06
Panhypopituitarism	36.47	1.27e-06
Epileptic spasm	36.33	3.78e-06
Congenital hypothyroidism	36.31	5.64e-06
Vascular ring	35.19	2.52e-06
Alternating exotropia	34.46	1.99e-06
Narrow naris	33.34	2.03e-06
Alternating esotropia	33.11	1.89e-06
Developmental cataract	32.60	2.12e-06
Bacterial endocarditis	31.83	4.46e-06
Severe hearing impairment	31.75	3.38e-06
Third degree atrioventricular block	31.52	3.11e-06
Intercostal retractions	30.29	7.76e-06
Diastolic heart murmur	30.24	4.04e-06
Laryngeal cleft	29.91	2.46e-06
Tetralogy of Fallot	29.74	9.00e-06
Basal cell carcinoma	28.12	8.95e-06
Third heart sound	27.66	3.29e-06
Pseudopapilledema	27.44	1.99e-06
Aplasia/Hypoplasia of the cerebrum	27.21	7.48e-06
Laryngomalacia	27.20	5.56e-06
Intrauterine growth retardation	26.85	6.23e-06
Abnormal aortic valve morphology	26.73	4.33e-06
Upper airway obstruction	26.43	1.91e-06
Secundum atrial septal defect	26.30	5.50e-06
Abnormal aortic valve cusp morphology	26.22	3.94e-06
Bicuspid aortic valve	26.22	3.94e-06
Congenital nystagmus	25.81	4.25e-06
Bilateral conductive hearing impairment	24.74	2.12e-06
Hyperdeviation	24.63	1.95e-06
Hypertropia	24.52	1.83e-06
Compensated hypothyroidism	24.46	5.69e-06
Congenital ptosis	23.70	1.95e-06
Central apnea	23.51	1.73e-06
Spastic tetraplegia	23.03	1.29e-06
Abnormal aortic arch morphology	22.98	5.68e-06
Intellectual disability, mild	22.95	2.16e-06
Persistent pupillary membrane	22.83	2.58e-06
Bilateral cryptorchidism	22.81	1.07e-06
Cerumen abnormality	22.74	8.52e-06
Neonatal hypoglycemia	22.61	1.69e-06
Pulmonary artery atresia	22.43	2.94e-06
Impacted cerumen	22.36	8.18e-06
Second degree atrioventricular block	22.36	1.68e-06
Slanting of the palpebral fissure	22.26	2.00e-06
Conjugated hyperbilirubinemia	22.18	2.87e-06
Avascular necrosis of the capital femoral epiphysis	22.14	1.43e-06
Arterial fibromuscular dysplasia	22.14	1.43e-06
Blue nevus	22.14	1.43e-06
Polycythemia	21.87	2.99e-06
Abnormal branching pattern of the aortic arch	21.67	4.34e-06
Right aortic arch	21.60	3.93e-06
Aspiration pneumonia	21.43	4.10e-06
Mongolian blue spot	21.24	1.83e-06
Pulmonary edema	21.17	4.89e-06
Diaphragmatic eventration	21.02	1.79e-06
Knee flexion contracture	20.46	2.35e-06
Hyperopic astigmatism	20.35	2.52e-06
Short neck	20.14	1.82e-06
Overriding aorta	19.90	1.49e-06
Cutis laxa	19.90	1.49e-06
Flat face	19.90	1.49e-06
Fourth heart sound	19.81	2.37e-06
Micropenis	19.69	2.14e-06
Abnormal lymphocyte count	19.64	3.19e-06
Esophageal stricture	19.62	2.33e-06
Orthopnea	19.45	2.39e-06
Mild conductive hearing impairment	19.39	2.98e-06
Retinopathy of prematurity	19.03	3.12e-06
Cervical spine instability	18.89	2.08e-06
Inability to walk	18.87	4.72e-06
Webbed penis	18.78	3.09e-06
Glomerulopathy	18.68	3.48e-06
Gallop rhythm	18.59	2.51e-06
Uhl's anomaly	18.56	2.59e-06
Abnormal nasal morphology	18.40	9.04e-06
Pulmonary opacity	18.36	3.29e-06
Soft skin	18.35	2.51e-06
Cheilitis	18.33	2.30e-06
Chylous ascites	18.21	1.99e-06
Cat cry	18.11	4.10e-06
Entropion	18.11	4.10e-06
Abnormal tracheobronchial morphology	18.10	8.12e-06
Speech apraxia	18.00	3.00e-06
Respiratory acidosis	17.88	3.59e-06
Abnormal posturing	17.88	3.59e-06
Cardiogenic shock	17.66	3.33e-06
Aplasia/Hypoplasia involving the central nervous system	17.63	7.96e-06
Esophageal stenosis	17.27	2.68e-06
Tetraparesis	16.99	8.82e-06
Hypermetropia	16.93	5.50e-06
Low-frequency hearing loss	16.54	7.67e-06
Accommodative esotropia	16.38	4.03e-06
Ascites	16.17	4.65e-06
Mild hearing impairment	16.15	3.41e-06
Vocal cord paralysis	16.02	2.75e-06
Hip subluxation	15.99	1.34e-06
Myopic astigmatism	15.56	3.40e-06
Small intestinal stenosis	15.30	2.33e-06
Anisometropia	15.23	2.66e-06
Blepharitis	15.22	2.16e-06
Abnormal pulmonary thoracic imaging finding	15.12	3.04e-06
Pericardial effusion	15.07	4.91e-06
Abnormal mitral valve physiology	15.02	7.96e-06
Pleural effusion	14.95	7.01e-06
Ketotic hypoglycemia	14.92	2.55e-06
Bilateral sensorineural hearing impairment	14.65	3.45e-06
Thyroid dysgenesis	14.65	1.34e-06
Mitral regurgitation	14.37	7.54e-06
Abnormality of the auditory canal	14.25	9.29e-06
Abnormal blood oxygen level	14.21	5.62e-06
Hypoxemia	14.21	5.62e-06
Abnormality of the palpebral fissures	13.98	2.72e-06
Muscular hypotonia of the trunk	13.95	1.88e-06
Abnormal cerebral white matter morphology	13.94	7.48e-06
Seborrheic dermatitis	13.75	3.74e-06
Polyhydramnios	13.68	2.96e-06
Coarctation of aorta	13.66	4.24e-06
Atrioventricular block	13.60	4.66e-06
Abnormal atrioventricular conduction	13.60	4.66e-06
Atrial flutter	13.58	2.11e-06
Anisocytosis	13.53	2.55e-06
Conductive hearing impairment	13.49	6.21e-06
Functional abnormality of the middle ear	13.49	6.21e-06
Hypothermia	13.30	3.50e-06
Abnormal sternum morphology	13.27	3.96e-06
Coloboma	13.19	2.73e-06
Stridor	13.12	7.66e-06
Esodeviation	13.08	8.46e-06
Esotropia	12.99	8.88e-06
Alkalosis	12.97	1.90e-06
Bruxism	12.93	3.60e-06
Abnormal pericardium morphology	12.89	5.07e-06
Aplasia/Hypoplasia of the ear	12.83	6.77e-06
Microtia	12.77	7.11e-06
Pulmonary venous occlusion	12.56	3.38e-06
Poor head control	12.52	1.11e-06
Aplasia/Hypoplasia of the external ear	12.50	5.99e-06
Abnormality of the cerebral subcortex	12.35	7.94e-06
Abnormal right ventricular function	12.18	2.19e-06
Rhonchi	12.05	3.09e-06
Abnormal blood gas level	11.96	7.29e-06
Acute myeloid leukemia	11.93	4.98e-06
Decreased urine output	11.92	2.38e-06
External ear malformation	11.86	1.88e-06
Multifocal atrial tachycardia	11.85	2.07e-06
Abnormality of venous physiology	11.73	2.88e-06
Recurrent pneumonia	11.70	3.54e-06
Intellectual disability, severe	11.63	1.94e-06
Acne inversa	11.60	2.99e-06
Mechanical ileus	11.56	2.28e-06
Meconium ileus	11.56	2.28e-06
Congenital shortened small intestine	11.53	2.52e-06
Craniofacial dysostosis	11.52	1.61e-06
Bronchial breath sound	11.48	2.16e-06
Oliguria	11.47	2.35e-06
Abnormal pleura morphology	11.25	7.14e-06
Abnormal thyroid-stimulating hormone level	11.22	8.63e-06
Schistocytosis	11.19	1.52e-06
Mandibulofacial dysostosis	11.18	2.04e-06
Abnormality of the pinna	11.17	7.91e-06
Congestive heart failure	11.14	8.54e-06
Increased thyroid-stimulating hormone level	11.06	9.45e-06
Abnormality of muscle size	11.05	6.17e-06
Recurrent lower respiratory tract infections	10.86	4.59e-06
Hip dysplasia	10.85	1.92e-06
Microcephaly	10.84	4.03e-06
Sensorineural hearing impairment	10.79	7.25e-06
Atrial standstill	10.74	1.64e-06
Abnormality of the musculature of the upper limbs	10.66	1.55e-06
Septo-optic dysplasia	10.62	1.97e-06
Absent septum pellucidum	10.62	1.97e-06
Abnormal aortic morphology	10.61	7.53e-06
Abnormality of the shoulder girdle musculature	10.51	1.19e-06
Downslanted palpebral fissures	10.51	3.48e-06
Enlarged posterior fossa	10.43	1.91e-06
Scapular winging	10.36	1.78e-06
Hypoplastic male external genitalia	10.24	2.64e-06
Venous occlusion	10.19	1.72e-06
Abnormal right ventricle morphology	10.19	9.12e-06
Abnormality of the cervical spine	10.12	3.57e-06
Leukopenia	10.09	6.13e-06
Hypernatremia	10.07	2.24e-06
Hypochromia	9.98	2.71e-06
Toe syndactyly	9.95	4.07e-06
Abnormality of the fourth ventricle	9.94	2.55e-06
Dilated fourth ventricle	9.94	2.55e-06
Dandy-Walker malformation	9.94	2.55e-06
Kyphoscoliosis	9.92	2.69e-06
Abnormal blood carbon dioxide level	9.92	3.76e-06
Limb joint contracture	9.92	3.85e-06
Anal atresia	9.89	3.57e-06
Hypercapnia	9.87	3.48e-06
Atelectasis	9.86	6.06e-06
Peripheral pulmonary artery stenosis	9.84	1.76e-06
Intestinal pseudo-obstruction	9.79	2.37e-06
Chemosis	9.72	6.16e-06
Hypopnea	9.70	3.96e-06
Hypertrophic cardiomyopathy	9.67	3.06e-06
Abnormality of the curvature of the cornea	9.64	7.06e-06
Proptosis	9.62	1.90e-06
Hypoplasia of penis	9.54	2.39e-06
Absent tonsils	9.50	9.35e-06
Nasal flaring	9.44	2.33e-06
Flared nostrils	9.44	2.33e-06
Astigmatism	9.42	8.20e-06
Intestinal perforation	9.40	2.15e-06
Abnormal heart valve morphology	9.29	6.10e-06
Right ventricular hypertrophy	9.29	8.49e-06
Cerebellar hypoplasia	9.22	2.59e-06
Aplasia/Hypoplasia of the cerebellum	9.22	2.59e-06
Abnormal skin morphology of the palm	9.17	1.26e-06
Abnormal tongue morphology	9.08	6.10e-06
Anasarca	9.04	2.96e-06
Generalized edema	9.04	2.96e-06
Abnormality of the ribs	8.89	2.13e-06
Hip dislocation	8.88	4.20e-06
Respiratory arrest	8.86	2.55e-06
Wide nasal bridge	8.84	1.88e-06
Plagiocephaly	8.78	3.76e-06
Congenital kyphoscoliosis	8.77	2.37e-06
Chronic rhinitis	8.74	2.86e-06
Recurrent skin infections	8.72	1.57e-06
Cerebral palsy	8.68	5.07e-06
Abnormality of the chin	8.67	2.48e-06
Motor seizure	8.65	5.10e-06
Abnormality of the pulmonary veins	8.62	5.21e-06
Anaplastic thyroid carcinoma	8.50	6.16e-06
Abnormality of the hallux	8.47	2.39e-06
Fetal ultrasound soft marker	8.43	3.26e-06
Abnormal pulmonary vein morphology	8.41	4.99e-06
Cerebellar cyst	8.36	1.93e-06
Expressive language delay	8.29	3.19e-06
Deviation of toes	8.28	2.71e-06
Ventriculomegaly	8.25	4.75e-06
Hallux valgus	8.25	2.55e-06
Deviation of the hallux	8.25	2.55e-06
Inappropriate antidiuretic hormone secretion	8.10	2.12e-06
Abnormal endocrine physiology	8.10	2.12e-06
Contractures of the joints of the lower limbs	8.09	3.25e-06
Pulmonary insufficiency	8.08	5.79e-06
Abnormal oblique muscle physiology	8.06	1.95e-06
Abnormal extraocular muscle physiology	8.06	1.95e-06
Abnormal lymphocyte morphology	8.00	4.68e-06
Esophageal spasms	7.97	3.00e-06
Optic nerve hypoplasia	7.88	1.62e-06
Aplasia/Hypoplasia of the optic nerve	7.88	1.62e-06
Fetal distress	7.85	2.86e-06
Recurrent acute respiratory tract infection	7.84	7.91e-06
Bronchiolitis	7.83	7.80e-06
Abnormality of the neck	7.77	7.30e-06
Limb undergrowth	7.77	2.01e-06
Bladder diverticulum	7.75	3.54e-06
Broad-based gait	7.72	1.82e-06
Oral aversion	7.71	2.16e-06
Abnormal pulmonary valve physiology	7.66	7.24e-06
Otitis media with effusion	7.64	7.39e-06
Lower extremity joint dislocation	7.63	5.06e-06
Decreased head circumference	7.62	4.52e-06
Abnormal tricuspid valve physiology	7.61	7.53e-06
Vertebral segmentation defect	7.51	4.50e-06
Aplasia/Hypoplasia of the cerebellar vermis	7.48	2.37e-06
Cerebellar vermis hypoplasia	7.48	2.37e-06
Abnormality of the cerebellar vermis	7.48	2.37e-06
Tricuspid regurgitation	7.46	7.06e-06
Neoplasm of the middle ear	7.37	2.39e-06
Cholesteatoma	7.37	2.39e-06
Deviation of the hand or of fingers of the hand	7.35	2.72e-06
Arterial occlusion	7.34	1.85e-06
Hepatomegaly	7.30	3.99e-06
Down-sloping shoulders	7.29	1.74e-06
Abnormality of the pulmonary vasculature	7.27	6.45e-06
Retrognathia	7.27	1.52e-06
Cerebral ischemia	7.27	3.69e-06
Tissue ischemia	7.27	3.69e-06
Chordee	7.25	2.68e-06
Abnormal morphology of the musculature of the neck	7.23	5.57e-06
Acute sinusitis	7.21	1.34e-06
Intraventricular hemorrhage	7.19	2.36e-06
Glue ear	7.16	6.63e-06
Torticollis	7.06	5.25e-06
Vertebral fusion	7.05	3.75e-06
Cryptorchidism	7.05	6.16e-06
Pulmonary cyst	7.00	2.44e-06
Abnormal cornea morphology	6.97	8.74e-06
Hyperkeratosis	6.97	3.18e-06
High palate	6.97	3.20e-06
Intestinal malrotation	6.96	3.87e-06
Right bundle branch block	6.93	8.06e-06
Cerebral visual impairment	6.92	2.82e-06
First degree atrioventricular block	6.89	2.48e-06
Abnormal P wave	6.88	1.82e-06
Bilateral talipes equinovarus	6.82	1.26e-06
Hypoparathyroidism	6.82	1.26e-06
Aplasia/Hypoplasia affecting the fundus	6.79	1.57e-06
Synostosis of joints	6.79	3.40e-06
Focal dystonia	6.77	5.29e-06
Abnormal superficial reflex	6.76	2.33e-06
Stiff neck	6.76	3.89e-06
Microphallus	6.76	2.12e-06
Ischemic stroke	6.75	3.25e-06
Morphological abnormality of the middle ear	6.74	3.00e-06
Craniofacial dystonia	6.72	5.90e-06
Ventral hernia	6.71	1.99e-06
Abnormality of the umbilical cord	6.71	2.90e-06
Enterocolitis	6.67	3.77e-06
Hemorrhage of the eye	6.64	2.04e-06
Cardiomegaly	6.56	5.19e-06
Cervical agenesis	6.54	2.88e-06
Right ventricular dilatation	6.54	6.04e-06
Iris coloboma	6.53	2.25e-06
Venous insufficiency	6.52	2.57e-06
Abnormal circulating albumin concentration	6.49	2.24e-06
Increased mean platelet volume	6.49	3.86e-06
Limitation of neck motion	6.48	3.68e-06
P pulmonale	6.46	2.05e-06
Mitral valve prolapse	6.44	2.64e-06
Abnormal platelet morphology	6.44	1.91e-06
Platelet anisocytosis	6.41	1.82e-06
Cheyne-Stokes respiration	6.40	1.83e-06
Abnormality of the amniotic fluid	6.38	3.41e-06
Pulmonic stenosis	6.36	5.03e-06
Abnormality of the pulmonary artery	6.36	4.79e-06
Giant platelets	6.35	3.11e-06
Abnormality of the tongue	6.33	6.03e-06
Hypoalbuminemia	6.30	2.39e-06
Abnormal posterior cranial fossa morphology	6.24	2.52e-06
Abnormality of the skull base	6.24	2.52e-06
Abnormal pulmonary artery morphology	6.17	5.24e-06
Short long bone	6.15	4.22e-06
Left ventricular hypertrophy	6.12	4.20e-06
Abnormality iris morphology	6.12	4.86e-06
Cow milk allergy	6.11	5.44e-06
Abnormal platelet volume	6.08	3.96e-06
Single umbilical artery	6.07	2.80e-06
Abnormal umbilical cord blood vessels	6.07	2.80e-06
Abnormal bronchus morphology	6.06	4.43e-06
Abnormal hip joint morphology	6.03	5.15e-06
Deviation of finger	6.00	2.51e-06
Central sleep apnea	5.95	3.99e-06
Varicose veins	5.95	2.21e-06
Patellar dislocation	5.82	2.38e-06
Omphalocele	5.82	2.38e-06
Productive cough	5.82	3.59e-06
Spasticity	5.81	4.27e-06
Abnormal patella morphology	5.80	3.49e-06
Chronic lung disease	5.80	7.23e-06
Abnormal acetabulum morphology	5.80	2.42e-06
Right ventricular failure	5.78	1.69e-06
Abnormal circulating carboxylic acid concentration	5.78	4.43e-06
Abnormal abdomen morphology	5.76	6.90e-06
Kyphosis	5.76	5.51e-06
Hemoglobin Barts	5.72	2.69e-06
Abnormal circulating dicarboxylic acid concentration	5.71	5.32e-06
Acute otitis media	5.71	3.69e-06
Hyperbilirubinemia	5.70	4.27e-06
Abnormal circulating bilirubin concentration	5.70	4.27e-06
Hemolytic-uremic syndrome	5.69	2.11e-06
Cellulitis	5.67	5.23e-06
Narrow face	5.66	7.40e-06
Dairy allergy	5.65	4.80e-06
Acetabular dysplasia	5.65	2.52e-06
Abnormal left ventricle morphology	5.64	4.92e-06
Abnormality of the calvaria	5.62	5.34e-06
Abnormal cerebral morphology	5.62	9.03e-06
Neoplasm of the ear	5.60	3.08e-06
Hodgkin lymphoma	5.59	2.57e-06
Abnormality of forebrain morphology	5.58	9.19e-06
Periventricular leukomalacia	5.57	2.39e-06
Granuloma	5.54	4.59e-06
Abnormal circulating calcium concentration	5.51	2.79e-06
Clinodactyly	5.46	1.82e-06
Adenoiditis	5.46	4.59e-06
Finger clinodactyly	5.44	2.68e-06
Abnormality of toe	5.42	3.27e-06
Small face	5.41	7.43e-06
Abnormal cardiac ventricular function	5.41	4.43e-06
Abnormal systemic arterial morphology	5.40	7.95e-06
Skin dimple	5.40	2.44e-06
Abnormal mean corpuscular volume	5.36	2.71e-06
Sacral dimple	5.35	2.35e-06
Recurrent hypoglycemia	5.33	1.89e-06
Renal hypoplasia	5.31	1.54e-06
Keloids	5.23	5.37e-06
Subdural hemorrhage	5.23	5.37e-06
Conjunctival hyperemia	5.17	2.38e-06
Abnormality of calvarial morphology	5.16	5.28e-06
Hypervolemia	5.13	4.64e-06
Ileus	5.12	3.32e-06
Syndactyly	5.11	2.38e-06
Sepsis	5.08	6.65e-06
Congenital diaphragmatic hernia	5.07	1.82e-06
Abnormality of skull size	5.05	5.32e-06
Hypertonia	5.02	5.34e-06
Latex allergy	5.02	2.57e-06
Positional foot deformity	5.00	4.70e-06
Talipes	5.00	4.70e-06
Abnormal pupil morphology	4.99	3.17e-06
Hypoventilation	4.98	5.08e-06
Pectus excavatum	4.84	3.29e-06
Hypocalcemia	4.81	2.94e-06
Horizontal nystagmus	4.80	2.31e-06
Talipes equinovarus	4.80	2.99e-06
Abnormal blood inorganic cation concentration	4.78	3.38e-06
Abnormality of blood volume homeostasis	4.73	4.64e-06
Abnormal periventricular white matter morphology	4.72	2.46e-06
Peripheral edema	4.72	2.09e-06
Primary adrenal insufficiency	4.71	5.53e-06
Abnormal cry	4.70	3.03e-06
Heart block	4.65	8.30e-06
Hoarse voice	4.62	4.53e-06
Bundle branch block	4.61	8.36e-06
Sacrococcygeal pilonidal abnormality	4.59	2.29e-06
External genital hypoplasia	4.56	3.15e-06
Central nervous system cyst	4.52	2.89e-06
Intracranial cystic lesion	4.52	2.89e-06
Neoplasm of the thyroid gland	4.51	6.74e-06
Abnormal coronary artery morphology	4.48	2.51e-06
Hyperlordosis	4.46	2.36e-06
Abnormal testis morphology	4.46	7.01e-06
Abnormal vertebral morphology	4.45	4.15e-06
Abnormal thrombosis	4.43	5.10e-06
Petechiae	4.39	2.90e-06
Single ventricle	4.37	4.33e-06
Decreased fertility	4.36	5.05e-06
Infertility	4.36	5.05e-06
Thyrotoxicosis with diffuse goiter	4.36	4.67e-06
Graves disease	4.36	4.67e-06
Atrial arrhythmia	4.35	3.05e-06
Facial erythema	4.35	2.04e-06
Yellow/white lesions of the retina	4.35	2.04e-06
Tongue thrusting	4.34	5.93e-06
Abnormality of the nasal alae	4.33	2.23e-06
Thyroid carcinoma	4.33	6.50e-06
Visceromegaly	4.29	5.64e-06
Apraxia	4.28	4.95e-06
Pancytopenia	4.27	3.68e-06
Dry skin	4.27	7.66e-06
Pulmonary artery stenosis	4.27	2.80e-06
Cyanosis	4.23	6.81e-06
Narrow mouth	4.20	2.14e-06
Upper motor neuron dysfunction	4.20	6.20e-06
Abnormal left ventricular outflow tract morphology	4.19	2.28e-06
Amblyopia	4.19	8.83e-06
Abnormal atrioventricular valve morphology	4.19	2.99e-06
Decreased mean corpuscular volume	4.18	2.66e-06
Subvalvular aortic stenosis	4.17	3.64e-06
High pitched voice	4.16	3.10e-06
Elliptocytosis	4.14	2.51e-06
Folliculitis	4.11	5.13e-06
Hypokalemia	4.10	2.30e-06
Abnormal mitral valve morphology	4.09	2.45e-06
Ocular anterior segment dysgenesis	4.08	4.55e-06
Dental crowding	4.05	2.42e-06
Abnormality of fontanelles	4.04	3.20e-06
Joint dislocation	4.04	4.89e-06
Preauricular pit	4.00	6.52e-06
Periauricular skin pits	4.00	6.52e-06
Scaling skin	3.98	3.00e-06
Abnormal thorax morphology	3.97	6.45e-06
Abnormal renal pelvis morphology	3.97	4.19e-06
Abnormal localization of kidney	3.94	9.45e-06
Recurrent sinusitis	3.94	3.12e-06
Ventricular tachycardia	3.92	3.49e-06
Sinus bradycardia	3.91	4.18e-06
Hyperthyroidism	3.90	7.07e-06
Abnormal rib cage morphology	3.88	2.75e-06
Non-Hodgkin lymphoma	3.85	3.38e-06
Abnormality of the external nose	3.85	3.21e-06
Closed comedo	3.85	2.93e-06
Adrenal insufficiency	3.82	6.96e-06
Recurrent upper respiratory tract infections	3.81	4.34e-06
Echolalia	3.78	2.15e-06
Skin ulcer	3.78	2.37e-06
Abnormal left ventricular function	3.76	3.36e-06
Abnormality of mouth size	3.75	1.82e-06
Skin erosion	3.74	3.65e-06
Abnormality of periauricular region	3.73	3.06e-06
Intestinal obstruction	3.73	3.95e-06
Venous thrombosis	3.72	4.62e-06
Recurrent ear infections	3.69	4.24e-06
Dilatation of the renal pelvis	3.65	4.55e-06
Abnormality of the synovia	3.64	4.72e-06
Hypophosphatemia	3.63	3.38e-06
Hydronephrosis	3.63	3.38e-06
Aplasia/Hypoplasia affecting the eye	3.63	3.56e-06
Abnormal blood sodium concentration	3.62	3.63e-06
Metabolic acidosis	3.61	3.09e-06
Abnormal metatarsal morphology	3.58	5.51e-06
Abnormality of the anus	3.54	4.21e-06
Lymphoma	3.54	4.88e-06
Abnormality of adrenal physiology	3.54	5.90e-06
Abnormal scapula morphology	3.53	7.87e-06
Epiphora	3.53	6.18e-06
Lacrimation abnormality	3.53	6.18e-06
Renal hypoplasia/aplasia	3.51	2.86e-06
Aplasia/Hypoplasia of fingers	3.50	2.39e-06
Burkitt lymphoma	3.48	3.06e-06
Neoplasm of the endocrine system	3.47	7.35e-06
Dermatological manifestations of systemic disorders	3.45	8.98e-06
Keratosis pilaris	3.45	2.69e-06
Postural instability	3.44	1.82e-06
Abnormal blistering of the skin	3.44	4.30e-06
Premature rupture of membranes	3.43	7.01e-06
Abnormality of the fontanelles or cranial sutures	3.43	3.80e-06
Abnormality of the nares	3.41	3.78e-06
Goiter	3.41	2.04e-06
Hydrocele testis	3.39	2.44e-06
Vaginal hydrocele	3.39	2.44e-06
Pneumothorax	3.38	3.04e-06
Abnormality of epidermal morphology	3.37	4.12e-06
Rickets	3.36	3.40e-06
Abnormal shoulder morphology	3.35	8.15e-06
Hemoptysis	3.35	8.15e-06
Abnormal sputum	3.35	8.15e-06
Abnormality of the optic nerve	3.34	4.59e-06
Cholestasis	3.34	7.31e-06
Bradycardia	3.33	7.87e-06
Myopia	3.30	6.42e-06
Abnormal blood ion concentration	3.28	6.74e-06
Abnormal conjunctiva morphology	3.28	5.03e-06
Hemiplegia/hemiparesis	3.27	3.42e-06
Pain insensitivity	3.25	6.51e-06
Impaired pain sensation	3.25	6.51e-06
Retinal detachment	3.23	3.40e-06
Abnormal nasopharyngeal adenoid morphology	3.23	5.49e-06
Abnormality of the midface	3.23	2.12e-06
Weakness due to upper motor neuron dysfunction	3.23	4.71e-06
Abnormality of the choroid plexus	3.22	3.37e-06
Hypoplastic heart	3.21	2.55e-06
Abnormality of the optic disc	3.20	4.20e-06
Motor delay	3.20	5.39e-06
Abnormality of the cheek	3.20	2.17e-06
Reduced visual acuity	3.19	9.38e-06
Single naris	3.16	3.15e-06
Neoplasm of the liver	3.15	3.09e-06
Abnormal spatial orientation of the cardiac segments	3.13	6.30e-06
Abnormal size of nasopharyngeal adenoids	3.13	4.62e-06
Increased size of nasopharyngeal adenoids	3.13	4.62e-06
Abnormalities of placenta or umbilical cord	3.12	3.27e-06
Limitation of joint mobility	3.10	4.27e-06
Jaundice	3.07	7.37e-06
Congenital malformation of the left heart	3.06	2.75e-06
Hypoplastic left heart	3.06	2.75e-06
Premature closure of fontanelles	3.03	2.78e-06
Abnormality of the adrenal glands	3.03	6.58e-06
Congenital malformation of the right heart	3.03	2.88e-06
Abnormal circulating creatinine concentration	3.03	3.89e-06
Elevated serum creatinine	3.03	3.89e-06
Breech presentation	3.03	2.39e-06
Decreased facial expression	3.01	3.60e-06
Clonus	2.98	3.58e-06
Macrocephaly	2.98	2.39e-06
Aortic regurgitation	2.98	7.45e-06
Abnormal sacrum morphology	2.96	3.21e-06
Hyponatremia	2.96	3.45e-06
Abnormality of the curvature of the vertebral column	2.95	8.59e-06
Abnormal hip bone morphology	2.95	5.27e-06
Increased head circumference	2.95	3.00e-06
Abnormality of pelvic girdle bone morphology	2.94	5.84e-06
Abnormality of globe size	2.94	6.61e-06
Inflammatory abnormality of the eye	2.93	6.53e-06
Abnormal digit morphology	2.93	7.21e-06
Bloodstream infectious agent	2.91	4.20e-06
Ventricular preexcitation	2.91	4.47e-06
Deep venous thrombosis	2.90	4.32e-06
Abnormality of joint mobility	2.89	8.27e-06
Inguinal hernia	2.89	3.77e-06
Excessive salivation	2.89	5.97e-06
Drooling	2.89	5.97e-06
Syringomyelia	2.88	4.36e-06
Generalized myoclonic seizure	2.88	8.40e-06
Myoclonic seizure	2.88	8.40e-06
Bacteremia	2.88	4.75e-06
Azotemia	2.88	3.76e-06
Abnormal circulating nitrogen compound concentration	2.88	3.76e-06
Sinus tachycardia	2.87	3.05e-06
Abnormal foot morphology	2.86	8.01e-06
Abnormal aortic valve physiology	2.84	7.77e-06
Abnormality of male external genitalia	2.84	8.89e-06
Methicillin-resistant Staphylococcus aureus infection	2.84	4.99e-06
Abnormality of the voice	2.79	6.89e-06
Recurrent otitis media	2.78	4.89e-06
Hernia	2.77	8.95e-06
Abnormality of cranial sutures	2.77	3.00e-06
Osteomyelitis	2.75	2.96e-06
Hypospadias	2.74	3.18e-06
Retinopathy	2.74	3.34e-06
Abnormal blood cation concentration	2.74	6.62e-06
Hyperreflexia	2.73	4.15e-06
Abnormal uvea morphology	2.73	4.93e-06
Abnormal external genitalia	2.72	9.03e-06
Epidermal acanthosis	2.71	2.00e-06
Opportunistic bacterial infection	2.70	4.72e-06
Hernia of the abdominal wall	2.70	5.95e-06
Leukoencephalopathy	2.70	3.58e-06
Conjunctivitis	2.68	5.37e-06
Abnormal nasopharynx morphology	2.68	6.28e-06
Craniosynostosis	2.68	2.23e-06
Abnormality of finger	2.67	4.88e-06
Pes planus	2.66	5.07e-06
Abnormal penis morphology	2.66	5.55e-06
Abnormal electrophysiology of sinoatrial node origin	2.65	5.06e-06
Aplasia/hypoplasia involving bones of the extremities	2.65	3.87e-06
Skeletal muscle atrophy	2.63	2.80e-06
Flexion contracture	2.63	7.04e-06
Hirsutism	2.62	4.75e-06
Abnormal renal corpuscle morphology	2.61	4.36e-06
Abnormal renal glomerulus morphology	2.61	4.36e-06
Spinal deformities	2.61	3.19e-06
Abnormality of globe location	2.61	3.06e-06
Abnormality of the parathyroid gland	2.60	4.26e-06
Abnormality of the parathyroid physiology	2.59	4.18e-06
Scoliosis	2.59	8.05e-06
Delayed gross motor development	2.59	2.89e-06
HbH hemoglobin	2.58	4.46e-06
Abnormal arterial physiology	2.56	5.37e-06
Abnormal nephron morphology	2.56	4.22e-06
Joint stiffness	2.56	3.41e-06
Supraventricular arrhythmia	2.55	5.73e-06
Abnormality of the hand	2.55	6.08e-06
Abnormal corneal epithelium morphology	2.54	3.87e-06
Abnormality of the ankles	2.54	3.49e-06
Abnormality of pain sensation	2.53	6.74e-06
Ear pain	2.52	4.98e-06
Abnormal gastrointestinal motility	2.50	3.41e-06
Gastrointestinal dysmotility	2.49	4.36e-06
Ventricular arrhythmia	2.48	5.80e-06
Joint subluxation	2.46	9.43e-06
Asymmetric growth	2.45	3.46e-06
Abnormal autonomic nervous system morphology	2.44	6.36e-06
Abnormality of enteric nervous system morphology	2.44	6.36e-06
Abnormality of enteric ganglion morphology	2.44	6.36e-06
Lower limb asymmetry	2.44	3.99e-06
Facial edema	2.44	5.61e-06
Dysarthria	2.43	2.88e-06
Aplasia/hypoplasia involving bones of the upper limbs	2.42	3.56e-06
Abnormal blood monovalent inorganic cation concentration	2.41	5.04e-06
Abnormal circulating protein concentration	2.39	3.36e-06
Exodeviation	2.36	5.25e-06
Food intolerance	2.36	5.28e-06
Pustule	2.36	3.64e-06
Aganglionic megacolon	2.33	7.30e-06
Abnormality of the tonsils	2.33	7.33e-06
Comedo	2.30	3.01e-06
Exotropia	2.30	5.28e-06
Caesarian section	2.29	8.88e-06
Abnormal hemoglobin	2.29	5.55e-06
Recurrent fever	2.29	3.07e-06
Furuncle	2.28	2.82e-06
Abnormality of the fetal cardiovascular system	2.27	4.34e-06
Periorbital edema	2.26	3.53e-06
Abnormality of the biliary system	2.26	8.93e-06
Low-grade fever	2.25	3.82e-06
Abnormality of the lens	2.22	9.17e-06
Abnormality of the vasculature of the eye	2.22	6.21e-06
Abnormality of the periorbital region	2.21	2.82e-06
Red eye	2.21	6.03e-06
Ventricular extrasystoles	2.18	4.99e-06
Cataract	2.18	8.61e-06
Abnormality of lower limb joint	2.17	7.79e-06
Abnormal vitreous humor morphology	2.17	3.72e-06
Abnormal fingertip morphology	2.17	3.71e-06
Displacement of the urethral meatus	2.15	3.89e-06
Abnormality of the spleen	2.14	3.80e-06
Peripheral retinal degeneration	2.14	3.44e-06
Vitreoretinopathy	2.14	3.38e-06
Snowflake vitreoretinal degeneration	2.14	3.38e-06
Shock	2.14	6.96e-06
Abnormal vascular physiology	2.14	7.56e-06
Abnormality of the male genitalia	2.14	8.83e-06
Abnormality of the mandible	2.11	4.07e-06
Clubbing	2.11	3.32e-06
Clubbing of fingers	2.10	3.79e-06
Reduced bone mineral density	2.07	3.36e-06
Sinusitis	2.07	7.49e-06
Tetany	2.06	3.96e-06
Abnormal tendon morphology	2.04	6.92e-06
Abnormality of bone mineral density	2.01	4.17e-06
Abnormal conus terminalis morphology	2.01	3.68e-06
Tethered cord	2.01	3.68e-06
Abnormality of renal excretion	2.00	7.54e-06
Abnormal urine output	2.00	7.54e-06
Abnormal insulin level	2.00	4.23e-06
Abnormal circulating insulin level	2.00	4.23e-06
Hyperinsulinemia	2.00	4.23e-06
Macular purpura	2.00	3.51e-06
Abnormality of the upper limb	1.99	7.31e-06
Abnormality of the cerebral ventricles	1.98	6.69e-06
Abnormal bone ossification	1.97	4.67e-06
Enlarged tonsils	1.97	5.81e-06
Elevated hepatic transaminase	1.96	5.34e-06
Bronchitis	1.96	4.22e-06
Abdominal distention	1.95	7.60e-06
Acute kidney injury	1.95	4.54e-06
Tachycardia	1.95	8.04e-06
Abnormal renal cortex morphology	1.92	4.11e-06
Elevated pulmonary artery pressure	1.92	4.71e-06
Papule	1.92	4.40e-06
Immunodeficiency	1.90	4.32e-06
Pallor	1.89	6.00e-06
Anorectal anomaly	1.87	4.78e-06
Zonular cataract	1.85	6.03e-06
Hypotension	1.85	5.49e-06
Acute lymphoblastic leukemia	1.84	7.53e-06
Spinal cord lesion	1.84	5.19e-06
Alopecia	1.84	6.48e-06
Abnormal paranasal sinus morphology	1.83	8.52e-06
Aplasia/hypoplasia of the extremities	1.83	5.15e-06
Cortical cataract	1.82	5.68e-06
Purpura	1.81	9.35e-06
Abnormality of the scalp hair	1.79	5.56e-06
Abnormality of facial skeleton	1.78	9.37e-06
Intellectual disability	1.78	7.83e-06
Unerupted tooth	1.78	8.24e-06
Impacted tooth	1.78	8.22e-06
Alopecia of scalp	1.78	5.28e-06
Abscess	1.76	4.54e-06
Abnormal scalp morphology	1.75	5.72e-06
Aplasia/hypoplasia involving the skeleton	1.74	5.08e-06
Endometriosis	1.71	7.93e-06
Abnormality of the endometrium	1.70	8.63e-06
Anemia of inadequate production	1.69	5.58e-06
Vascular dilatation	1.68	5.47e-06
Recurrent urinary tract infections	1.65	5.74e-06
Paralysis	1.64	5.48e-06
Anaphylactic shock	1.64	7.89e-06
Abnormality of pulmonary circulation	1.63	5.20e-06
Abnormality of the uterus	1.61	8.49e-06
Pharyngitis	1.61	6.52e-06
Regional abnormality of skin	1.58	6.25e-06
Abnormal uterus morphology	1.56	8.72e-06
Abnormality of the knee	1.56	5.76e-06
Abnormal circulating hormone level	1.55	6.58e-06
Abnormality of the nail	1.54	6.04e-06
Abnormality of the autonomic nervous system	1.54	6.96e-06
Abnormality of the peripheral nervous system	1.53	7.01e-06
Abnormality of salivation	1.49	5.81e-06
Acne	1.49	7.52e-06
Abnormal oral physiology	1.49	7.28e-06
Abnormal stomach morphology	1.47	6.11e-06
Renal insufficiency	1.43	7.14e-06
Abnormal liver morphology	1.38	9.33e-06
Hypoglycemia	1.38	8.59e-06
Abnormal renal morphology	1.37	7.72e-06
Overweight	0.73	8.26e-06
Tremor	0.71	8.93e-06
Syncope	0.70	6.32e-06
Arthritis	0.68	7.52e-06
Hyperglycemia	0.65	4.20e-06
Gastroparesis	0.64	5.54e-06
Dystonia	0.64	6.94e-06
Leukodystrophy	0.63	6.12e-06
Abnormal CNS myelination	0.63	6.12e-06
Abnormal myelination	0.63	4.88e-06
Sudanophilic leukodystrophy	0.63	5.33e-06
Abnormality of the pancreas	0.62	5.47e-06
Macule	0.62	4.11e-06
Acanthosis nigricans	0.60	4.41e-06
Abnormal large intestine morphology	0.60	8.40e-06
Abnormal palate morphology	0.59	5.63e-06
Lactose intolerance	0.59	5.12e-06
Inflammation of the large intestine	0.59	7.30e-06
Functional motor deficit	0.58	4.22e-06
Muscle fibrillation	0.58	4.09e-06
Abnormality of the menstrual cycle	0.58	5.57e-06
Generalized-onset seizure	0.58	3.78e-06
Abnormality of urine homeostasis	0.56	5.81e-06
Abnormality of central nervous system electrophysiology	0.56	3.80e-06
Abnormal nervous system electrophysiology	0.56	3.80e-06
EEG abnormality	0.56	3.80e-06
Bone fracture	0.56	6.95e-06
Focal-onset seizure	0.55	3.61e-06
Myocardial infarction	0.54	4.21e-06
Acute coronary syndrome	0.54	4.21e-06
Intracranial hemorrhage	0.54	4.65e-06
Abnormal lip morphology	0.54	5.55e-06
Hypopigmentation of the skin	0.54	3.58e-06
Nephrolithiasis	0.54	3.99e-06
Dyskinesia	0.53	4.87e-06
Muscle stiffness	0.53	3.63e-06
Rheumatoid arthritis	0.52	4.55e-06
Abnormality of pancreas physiology	0.52	3.19e-06
Knee pain	0.51	3.68e-06
Hypermelanotic macule	0.51	2.74e-06
Abnormality of the breast	0.50	4.50e-06
Abnormal breast morphology	0.50	3.45e-06
Limb muscle weakness	0.50	3.56e-06
Abnormal consumption behavior	0.50	6.84e-06
Skin tags	0.50	3.84e-06
Insulin resistance	0.49	2.71e-06
Abnormal urine metabolite level	0.49	5.67e-06
Arthralgia	0.49	4.80e-06
Epistaxis	0.49	2.82e-06
Abnormality of skin pigmentation	0.48	5.83e-06
Polycystic ovaries	0.48	2.95e-06
Ovarian cyst	0.47	3.16e-06
Neck pain	0.47	3.57e-06
Bilateral tonic-clonic seizure	0.47	2.46e-06
Abnormal ovarian morphology	0.47	3.20e-06
Abnormal glial cell morphology	0.46	2.71e-06
Abnormal circulating cholesterol concentration	0.46	7.21e-06
Abnormality of the ovary	0.46	2.51e-06
Lower limb pain	0.46	6.55e-06
Spontaneous abortion	0.46	3.25e-06
Pancreatitis	0.45	2.53e-06
Hypercholesterolemia	0.45	7.01e-06
Tremor by anatomical site	0.45	2.09e-06
Abnormal eating behavior	0.44	6.89e-06
Neoplasm of the nervous system	0.44	5.24e-06
Egg allergy	0.44	2.39e-06
Moon facies	0.44	2.29e-06
Abnormal forearm bone morphology	0.43	4.98e-06
Urinary hesitancy	0.43	3.71e-06
Ketonuria	0.43	4.25e-06
Breast carcinoma	0.43	2.35e-06
Infection-related seizure	0.43	3.22e-06
Seizure precipitated by febrile infection	0.43	3.22e-06
Febrile seizure (within the age range of 3 months to 6 years)	0.43	3.22e-06
Night sweats	0.42	2.71e-06
Difficulty walking	0.42	5.94e-06
Neoplasm of the breast	0.42	3.58e-06
Abnormality of skin adnexa physiology	0.41	6.37e-06
Abnormality of coagulation	0.41	4.89e-06
Ketosis	0.41	3.80e-06
Hypohidrosis or hyperhidrosis	0.41	6.15e-06
Colon cancer	0.41	2.28e-06
Hyperhidrosis	0.41	7.06e-06
Limb pain	0.41	7.14e-06
Fractured forearm bones	0.41	3.03e-06
Fractures of the long bones	0.41	3.03e-06
Neoplasm of the lung	0.41	1.85e-06
Normal pressure hydrocephalus	0.40	2.33e-06
Irregular menstruation	0.40	4.31e-06
Toe walking	0.40	1.93e-06
Foot pain	0.40	3.05e-06
Neoplasm of the large intestine	0.40	1.82e-06
Abnormality of the radius	0.40	7.87e-06
Hostility	0.40	2.48e-06
Neoplasm of the colon	0.40	2.48e-06
Discoid lupus rash	0.40	2.81e-06
Weakness of facial musculature	0.40	1.78e-06
Primitive reflex	0.40	3.86e-06
Abnormal macroscopic urine appearance	0.40	7.80e-06
Glioma	0.39	1.77e-06
Oral cleft	0.39	5.25e-06
Neoplasm of head and neck	0.39	4.56e-06
Uterine neoplasm	0.38	4.14e-06
Subcapsular cataract	0.38	2.53e-06
Chills	0.38	2.23e-06
Type I diabetes mellitus	0.37	5.80e-06
Muscle flaccidity	0.37	8.06e-06
Neoplasm of the central nervous system	0.37	4.77e-06
Cafe-au-lait spot	0.37	2.76e-06
Neuroepithelial neoplasm	0.37	2.91e-06
Abnormality of male internal genitalia	0.36	2.09e-06
Abnormal cranial nerve morphology	0.36	2.16e-06
Abnormal upper limb bone morphology	0.36	2.21e-06
Irregular hyperpigmentation	0.36	3.93e-06
Insomnia	0.36	4.21e-06
Unusual infection by anatomical site	0.35	3.27e-06
Malignant neoplasm of the central nervous system	0.35	2.65e-06
Loss of consciousness	0.35	3.53e-06
Abnormal urinary color	0.35	7.83e-06
Abnormal hard palate morphology	0.35	4.92e-06
Posterior subcapsular cataract	0.35	2.05e-06
Somnambulism	0.35	3.18e-06
Hyperpigmentation of the skin	0.35	4.51e-06
Cervical lymphadenopathy	0.35	1.34e-06
Unusual CNS infection	0.35	3.39e-06
Neoplasm of the genitourinary tract	0.34	3.68e-06
Cleft palate	0.34	4.36e-06
Nervous tissue neoplasm	0.34	2.79e-06
Neuroectodermal neoplasm	0.34	2.79e-06
Dialeptic seizure	0.34	3.74e-06
Genital neoplasm	0.34	3.12e-06
Ketoacidosis	0.34	3.80e-06
Chest pain	0.34	6.50e-06
Abnormality of the forearm	0.34	2.24e-06
Diabetic ketoacidosis	0.34	3.20e-06
Sudden death	0.34	2.88e-06
Gonadal neoplasm	0.33	1.76e-06
Abnormality of forearm bone	0.33	2.11e-06
Male reproductive system neoplasm	0.33	1.96e-06
Optic nerve glioma	0.33	1.94e-06
Polyphagia	0.33	5.61e-06
Abnormal prostate morphology	0.32	2.33e-06
Abnormal Sharpey fiber morphology	0.32	8.46e-06
Apathy	0.32	2.51e-06
Enthesitis	0.32	6.37e-06
Prostate cancer	0.30	3.00e-06
Prostate neoplasm	0.30	3.00e-06
Chronic colitis	0.30	3.89e-06
Lower limb muscle weakness	0.30	2.02e-06
Coma	0.30	1.95e-06
Systemic lupus erythematosus	0.30	3.50e-06
Blurred vision	0.30	4.11e-06
Abnormal small intestinal mucosa morphology	0.29	1.84e-06
Decreased small intestinal mucosa lactase level	0.29	1.84e-06
Abnormal QT interval	0.29	2.39e-06
Prolonged QT interval	0.29	2.39e-06
Cranial nerve compression	0.29	8.19e-07
Bronchiolitis obliterans	0.29	1.36e-06
Facial paralysis	0.29	1.07e-06
Hand tremor	0.28	1.17e-06
Abnormality of the coagulation cascade	0.28	3.65e-06
Stage 5 chronic kidney disease	0.28	1.27e-06
Abdominal colic	0.28	1.36e-06
Chronic fatigue	0.27	5.43e-07
Confusion	0.27	5.34e-06
Neoplasm of the respiratory system	0.27	1.95e-06
Antinuclear antibody positivity	0.26	1.61e-06
Hypersomnia	0.26	2.60e-06
Persistent left superior vena cava	0.26	1.94e-06
Dental malocclusion	0.25	2.33e-06
Ulcerative colitis	0.25	3.62e-06
Ankle pain	0.25	1.86e-06
Dysmenorrhea	0.24	2.04e-06
Bone cyst	0.24	1.73e-06
Xerostomia	0.24	2.78e-06
Low back pain	0.24	3.46e-06
Personality changes	0.24	1.27e-06
Aneurysmal bone cyst	0.24	1.95e-06
Diminished motivation	0.24	2.05e-06
Diplopia	0.23	1.88e-06
Abnormality of binocular vision	0.23	1.88e-06
Neurogenic bladder	0.23	2.24e-06
Parasomnia	0.23	4.23e-06
Terminal insomnia	0.23	1.13e-06
Sleep terror	0.23	2.69e-06
Proximal femoral epiphysiolysis	0.22	7.61e-07
Abnormality of the ulna	0.22	1.50e-06
Visual field defect	0.22	2.22e-06
Non-rapid eye movement parasomnia	0.22	3.50e-06
Back pain	0.21	4.86e-06
Aphasia	0.21	5.73e-07
Scleroderma	0.21	1.08e-06
Orthostatic hypotension	0.21	9.27e-06
Slurred speech	0.21	1.24e-06
Brain neoplasm	0.21	2.24e-06
Urinary incontinence	0.21	4.32e-06
Abnormal urine protein level	0.20	2.30e-06
Nuclear pulverulent cataract	0.20	3.70e-07
Nuclear punctate cataract	0.20	3.70e-07
Pulverulent cataract	0.20	3.70e-07
Neoplasm of the pancreas	0.20	8.38e-07
Acute colitis	0.20	5.43e-06
Generalized non-motor (absence) seizure	0.19	2.12e-06
Constriction of peripheral visual field	0.19	1.07e-06
Abnormal meningeal morphology	0.19	1.68e-06
Abnormal large intestine physiology	0.19	7.01e-06
Abnormality of upper lip	0.19	3.19e-06
Crohn's disease	0.18	4.35e-06
Body odor	0.18	1.99e-06
Abnormal neural tube morphology	0.18	2.24e-06
Neural tube defect	0.18	2.24e-06
Bowel incontinence	0.18	6.03e-06
Delirium	0.18	3.48e-06
Facial hemangioma	0.18	1.07e-06
Tics	0.17	4.83e-06
Germ cell neoplasia	0.17	1.03e-06
Psychosis	0.17	2.25e-06
Myalgia	0.17	2.34e-06
Delayed puberty	0.17	1.72e-06
Abnormality of the diaphragm	0.17	3.80e-06
Hypopigmented macule	0.16	5.31e-07
Memory impairment	0.16	3.48e-06
Typical absence seizure	0.16	1.79e-06
Nephrotic syndrome	0.16	5.87e-07
Ocular pain	0.16	2.46e-06
Abnormal autonomic nervous system physiology	0.15	2.71e-06
Non-motor seizure	0.15	2.35e-06
Plant based food allergy	0.14	1.27e-06
Nut food product allergy	0.14	1.27e-06
Megarectum	0.14	7.48e-07
Elbow pain	0.14	3.64e-07
Renal cortical necrosis	0.14	8.93e-07
Abnormal cerebral artery morphology	0.14	8.93e-07
Dilatation of the cerebral artery	0.14	8.93e-07
Cleft upper lip	0.14	3.87e-06
Cleft lip	0.14	3.87e-06
Motor tics	0.14	1.36e-06
Abnormality of the fascia	0.14	6.32e-07
Fasciitis	0.14	6.32e-07
Mutism	0.14	1.90e-06
Paranoia	0.13	6.05e-07
Hemianopia	0.13	1.03e-06
Impaired social interactions	0.13	3.99e-06
Spina bifida	0.13	1.91e-06
Spinal dysraphism	0.13	1.91e-06
Paresthesia	0.13	3.45e-06
Sensory neuropathy	0.12	3.96e-06
Difficulty standing	0.12	3.36e-07
Upper extremity joint dislocation	0.12	7.48e-07
Glomerulonephritis	0.12	6.32e-07
Poor eye contact	0.12	2.99e-06
Episodic pain	0.12	4.26e-06
Peripheral visual field loss	0.12	2.72e-07
Asthenopia	0.12	2.08e-06
Encopresis	0.12	4.98e-06
Upper limb pain	0.11	1.93e-06
Phonic tics	0.11	2.01e-06
Glomerular sclerosis	0.11	8.43e-06
Focal segmental glomerulosclerosis	0.11	8.43e-06
Embryonal renal neoplasm	0.11	3.55e-07
Abdominal cramps	0.11	4.48e-07
Oppositional defiant disorder	0.11	1.86e-06
Neurofibromas	0.11	7.48e-07
Pollakisuria	0.11	2.90e-06
Episodic abdominal pain	0.10	3.00e-06
Duplicated collecting system	0.10	3.83e-07
Alcoholism	0.10	2.24e-06
Exercise-induced asthma	0.10	7.61e-07
Neuroinflammation	0.10	5.87e-07
Orthostatic tachycardia	0.10	1.66e-06
Long foot	0.10	4.48e-07
Hyperintensity of cerebral white matter on MRI	0.09	3.38e-06
Abnormal renal collecting system morphology	0.09	2.48e-07
Abnormality of pineal morphology	0.09	3.46e-07
Pineal cyst	0.09	3.46e-07
Abnormality of the pineal gland	0.09	3.46e-07
Vasculitis	0.09	3.48e-06
Epigastric pain	0.09	7.29e-07
Specific learning disability	0.09	1.95e-06
Shoulder pain	0.09	5.35e-07
Cataplexy	0.08	3.83e-07
Chronic pain	0.08	4.51e-06
Tenesmus	0.08	4.93e-06
Bilateral cleft palate	0.08	4.52e-07
Pseudoaneurysm	0.08	9.97e-07
Hyperventilation	0.07	1.75e-06
Dyslexia	0.07	1.99e-06
Addictive behavior	0.07	3.41e-06
Dyspepsia	0.07	1.50e-06
Abnormality of intracranial pressure	0.07	2.73e-06
Increased intracranial pressure	0.07	2.73e-06
Non-midline cleft palate	0.07	3.66e-07
Osteochondritis Dissecans	0.07	6.83e-06
Schizophrenia	0.07	2.32e-06
Tendonitis	0.06	9.79e-07
Psychomotor retardation	0.06	1.26e-06
Inappropriate sexual behavior	0.06	9.13e-07
Wrist pain	0.06	5.73e-07
Meningocele	0.06	9.97e-07
Tinnitus	0.06	2.24e-06
Alexia	0.06	3.58e-07
Shyness	0.05	3.51e-06
Lymphadenitis	0.05	5.87e-07
Transposition of the great arteries	0.05	2.30e-06
Shoulder subluxation	0.05	8.65e-06
Bulimia	0.05	1.29e-06
Sound sensitivity	0.05	4.40e-06
Unilateral cleft palate	0.05	2.83e-07
Auditory hallucinations	0.05	2.04e-06
Exstrophy	0.05	3.15e-07
Violent behavior	0.05	3.32e-06
Cervical ectropion	0.04	1.89e-06
Chronic idiopathic urticaria	0.04	1.89e-06
Bowel urgency	0.04	9.31e-07
Rhabdomyolysis	0.04	8.61e-08
Focal non-motor seizure	0.04	4.92e-07
Photophobia	0.04	4.93e-06
Cluster headache	0.04	2.18e-07
Diminished ability to concentrate	0.03	1.48e-06
Encephalitis	0.03	1.19e-06
Visual hallucinations	0.03	1.84e-06
Dysgraphia	0.03	2.83e-07
Gynecomastia	0.03	1.07e-06
Enlarged ovaries	0.03	9.30e-06
Hand pain	0.03	8.17e-07
Finger pain	0.03	8.17e-07
Adrenal hyperplasia	0.02	1.88e-06
Abnormal fifth cranial nerve physiology	0.02	1.88e-06
Trigeminal neuralgia	0.02	1.88e-06
Lack of insight	0.02	3.77e-07
Male urethral meatus stenosis	0.02	3.77e-07
Urinary urgency	0.02	1.04e-06
Psychogenic non-epileptic seizure	0.02	2.87e-06
Panic attack	0.02	2.87e-06
Neuralgia	0.02	7.49e-08
Pierre-Robin sequence	0.02	5.72e-07
Fish odor	0.02	4.06e-07
Personality disorder	0.01	5.31e-07
Atrophodermia vermiculata	0.01	5.31e-07
Migraine with aura	0.01	8.45e-07
Hyperapobetalipoproteinemia	0.01	2.83e-07
Cleft maxillary alveolus	0.01	9.12e-07
Unilateral cleft lip	0.01	1.50e-06
Pointed ulna	0.01	2.09e-07
Peripheral neuroepithelioma	0.01	2.09e-07
Albuminuria	0.01	1.83e-06
Arterial dissection	0.01	5.78e-07
Glioblastoma multiforme	0.01	5.78e-07
Myelitis	0.01	1.47e-07
Focal sensory seizure	0.01	6.25e-07
Epileptic aura	0.01	5.73e-07
Non-midline cleft lip	0.01	1.30e-06
Myelomeningocele	0.01	7.48e-07
Hypnic headache	0.01	7.61e-07
Migraine without aura	0.01	2.79e-06
Teratoma	0.01	5.87e-07
Facial neoplasm	0.01	1.06e-06
Agoraphobia	0.01	2.37e-06
Low self esteem	0.00	1.46e-06
Phonophobia	0.00	4.44e-06
Moderate albuminuria	0.00	9.31e-07
Allodynia	0.00	3.05e-06
Tension-type headache	0.00	3.77e-06
